# Supplementary material for: Revision of the Neotropical hoverfly genus Peradon Reemer (Diptera, Syrphidae, Microdontinae)
Source: Zookeys. 2019 Dec 5;896:1–93. doi: 10.3897/zookeys.896.36493 (PMC6908515; doi:10.3897/zookeys.896.36493)
Supplement: XML Treatment for Peradon aurifascia [file zookeys.896.36493-treatment5.xml]

<!DOCTYPE tp:taxon-treatment
  PUBLIC "-//TaxonX//DTD Taxonomic Treatment Publishing DTD v0 20100105//EN" "tax-treatment-NSO.dtd">
<tp:taxon-treatment xmlns:tp="http://www.plazi.org/taxpub"><tp:treatment-meta><kwd-group><label>Taxon classification</label><kwd><named-content xmlns:xlink="http://www.w3.org/1999/xlink" content-type="kingdom">Animalia</named-content></kwd><kwd><named-content xmlns:xlink="http://www.w3.org/1999/xlink" content-type="order">Diptera</named-content></kwd><kwd><named-content xmlns:xlink="http://www.w3.org/1999/xlink" content-type="family">Syrphidae</named-content></kwd></kwd-group><mixed-citation publication-type="journal"><person-group><name><surname>Reemer</surname><given-names>Menno</given-names></name><name><surname>Skevington</surname><given-names>Jeffrey H.</given-names></name><name><surname>Kelso</surname><given-names>Scott</given-names></name></person-group><article-title>Revision of the Neotropical hoverfly genus <italic><tp:taxon-name><tp:taxon-name-part taxon-name-part-type="genus" reg="Peradon">Peradon</tp:taxon-name-part></tp:taxon-name></italic> Reemer (<tp:taxon-name><tp:taxon-name-part taxon-name-part-type="order">Diptera</tp:taxon-name-part></tp:taxon-name>, <tp:taxon-name><tp:taxon-name-part taxon-name-part-type="family">Syrphidae</tp:taxon-name-part></tp:taxon-name>, <tp:taxon-name><tp:taxon-name-part taxon-name-part-type="subfamily">Microdontinae</tp:taxon-name-part></tp:taxon-name>)</article-title><source>Zookeys</source><day>05</day><month>12</month><year>2019</year><volume>896</volume><fpage>1</fpage><lpage>93</lpage><pub-id pub-id-type="doi">10.3897/zookeys.896.36493</pub-id></mixed-citation></tp:treatment-meta><tp:nomenclature><tp:taxon-name><object-id xmlns:xlink="http://www.w3.org/1999/xlink" content-type="arpha" xlink:type="simple">DFD7CF93-8EE0-5630-A8EE-1D0FCC3D3AD8</object-id>
              <tp:taxon-name-part taxon-name-part-type="genus" reg="Peradon">Peradon</tp:taxon-name-part>
              <tp:taxon-name-part taxon-name-part-type="species" reg="aurifascia">aurifascia</tp:taxon-name-part>
            </tp:taxon-name><tp:taxon-authority>(Hull)</tp:taxon-authority><xref ref-type="fig" rid="F10">Figs 38</xref><xref ref-type="fig" rid="F15">, 70</xref><xref ref-type="fig" rid="F15">, 71</xref><xref ref-type="fig" rid="F23">, 134</xref><xref ref-type="fig" rid="F23">, 135</xref><xref ref-type="fig" rid="F49">, 157</xref><xref ref-type="fig" rid="F49">, 160</xref><xref ref-type="fig" rid="F46">, 273</xref><tp:nomenclature-citation-list><tp:nomenclature-citation><tp:taxon-name>
                  <tp:taxon-name-part taxon-name-part-type="genus" reg="Microdon">Microdon</tp:taxon-name-part> <tp:taxon-name-part taxon-name-part-type="species" reg="aurifascia">aurifascia</tp:taxon-name-part></tp:taxon-name><comment>Hull, 1944c: 245. Holotype ♂: Brazil, São Paulo (<named-content xmlns:xlink="http://www.w3.org/1999/xlink" content-type="dwc:institutional_code" xlink:type="simple">NHMUK</named-content>) [examined]; <xref ref-type="bibr" rid="B29">Thompson et al. 1976</xref>: 63.</comment></tp:nomenclature-citation><tp:nomenclature-citation><tp:taxon-name>
                  <tp:taxon-name-part taxon-name-part-type="genus" reg="Peradon">Peradon</tp:taxon-name-part> <tp:taxon-name-part taxon-name-part-type="species" reg="aurifascia">aurifascia</tp:taxon-name-part></tp:taxon-name><comment>(Hull): <xref ref-type="bibr" rid="B25">Reemer and Ståhls 2013a</xref>: 145.</comment></tp:nomenclature-citation></tp:nomenclature-citation-list></tp:nomenclature><tp:treatment-sec sec-type="Studied type specimens" id="SECID0E3EDI"><title>Studied type specimens.</title><p>Brazil • 1 ♂, holotype of <italic><tp:taxon-name><tp:taxon-name-part taxon-name-part-type="genus" reg="Microdon">Microdon</tp:taxon-name-part> <tp:taxon-name-part taxon-name-part-type="species" reg="aurifascia">aurifascia</tp:taxon-name-part></tp:taxon-name></italic> Hull; Sao Paulo, Alto da Serra; 12 Mar. 1912; G.E. Bryant leg.; <named-content xmlns:xlink="http://www.w3.org/1999/xlink" content-type="dwc:institutional_code" xlink:type="simple">NHMUK</named-content>.</p><p>Label 1 (small, round, red-bordered): “Holo- / type”; label 2: “Alto da Serra, / Sao Paulo, / Brazil. / G.E. Bryant. / 12.III.1912.”; label 3 (red): “Holotype / Microdon / aurifascia / Hull”. Coll. <named-content xmlns:xlink="http://www.w3.org/1999/xlink" content-type="dwc:institutional_code" xlink:type="simple">NHMUK</named-content>.</p></tp:treatment-sec><tp:treatment-sec sec-type="Additional specimens" id="SECID0E6FDI"><title>Additional specimens.</title><p>Argentina • 1 ♀; Misiones, Leandro N. Alem; 24 Feb. 1951; Duret leg.; <named-content xmlns:xlink="http://www.w3.org/1999/xlink" content-type="dwc:institutional_code" xlink:type="simple">MNHN</named-content>.</p><p>Brazil • 1♀; Nova Teutonia; 14 Oct. 1940; F. Plaumann leg.; <named-content xmlns:xlink="http://www.w3.org/1999/xlink" content-type="dwc:institutional_code" xlink:type="simple">CNC</named-content> • 1 ♂; São Paulo, M. das Cruses; Aug. 1939; M. Carrera leg.; <named-content xmlns:xlink="http://www.w3.org/1999/xlink" content-type="dwc:institutional_code" xlink:type="simple">CNC</named-content> • 1 ♂; Est. Biol. Boracéia, Salesópolis, S.P.; 16 Sep. 1993; W. Wilms leg.; <named-content xmlns:xlink="http://www.w3.org/1999/xlink" content-type="dwc:institutional_code" xlink:type="simple">CSCA</named-content> • 1 ♀; Est. Biol. Boracéia, Salesópolis, S.P.; 19 Sep. 1965; Rabello leg.; MZUSP • 1 ♀; Floresta da Tijuca; Mar. 1964; C.A.C. Seabra leg.; MZUSP.</p></tp:treatment-sec><tp:treatment-sec sec-type="diagnosis" id="SECID0EHHDI"><title>Diagnosis.</title><p>Body length: male 12.5–13 mm, female 14–15 mm. A large species with elongate, unconstricted abdomen. Male with wing yellowish (Fig. <xref ref-type="fig" rid="F10">38</xref>, <xref ref-type="fig" rid="F23">134</xref>), female with wing yellow only anterobasally and with grey subapical cloud (Fig. <xref ref-type="fig" rid="F23">135</xref>). The abdomen is dark brown, except for a pair of yellow maculae on tergite 2. The species resembles <italic><tp:taxon-name><tp:taxon-name-part taxon-name-part-type="genus" reg="Peradon">P.</tp:taxon-name-part> <tp:taxon-name-part taxon-name-part-type="species" reg="angustiventris">angustiventris</tp:taxon-name-part></tp:taxon-name></italic> and especially <italic><tp:taxon-name><tp:taxon-name-part taxon-name-part-type="genus" reg="Peradon">P.</tp:taxon-name-part> <tp:taxon-name-part taxon-name-part-type="species" reg="luridescens">luridescens</tp:taxon-name-part></tp:taxon-name></italic> but differs from those by the absence of a fascia of golden pile along the mesonotal transverse suture. It also differs from most other <italic><tp:taxon-name><tp:taxon-name-part taxon-name-part-type="genus" reg="Peradon">Peradon</tp:taxon-name-part></tp:taxon-name></italic> species (except for some small species of the <italic><tp:taxon-name><tp:taxon-name-part taxon-name-part-type="genus" reg="Peradon"/><tp:taxon-name-part taxon-name-part-type="species" reg="flavofascium">flavofascium</tp:taxon-name-part></tp:taxon-name></italic> group) in the smooth and shining bare median facial vitta (Fig. <xref ref-type="fig" rid="F15">70</xref>). Male genitalia as in Fig. <xref ref-type="fig" rid="F46">273</xref>.</p></tp:treatment-sec><tp:treatment-sec sec-type="distribution" id="SECID0EIJDI"><title>Distribution.</title><p>Known from the Misiones province in northeastern Argentina and from the Santa Catarina and São Paulo states in southern Brazil.</p></tp:treatment-sec><tp:treatment-sec><!--Section generated to contain objects referenced in tp:taxon-treatment.--><fig id="F10" position="float" orientation="portrait"><object-id xmlns:xlink="http://www.w3.org/1999/xlink" content-type="doi" xlink:type="simple">10.3897/zookeys.896.36493.figures36-47</object-id><object-id xmlns:xlink="http://www.w3.org/1999/xlink" content-type="arpha" xlink:type="simple">0D8D8D3F-8D15-5FBC-A811-14A15D0CEDF9</object-id><label>Figures 36–47.</label><caption><p><bold>36–46</bold> Wings of <italic><tp:taxon-name><tp:taxon-name-part taxon-name-part-type="genus" reg="Peradon">Peradon</tp:taxon-name-part></tp:taxon-name></italic> species of the <italic><tp:taxon-name><tp:taxon-name-part taxon-name-part-type="genus" reg="Peradon"/><tp:taxon-name-part taxon-name-part-type="species" reg="bidens">bidens</tp:taxon-name-part></tp:taxon-name></italic>-group: <bold>36</bold><italic><tp:taxon-name><tp:taxon-name-part taxon-name-part-type="genus" reg="Peradon">P.</tp:taxon-name-part> <tp:taxon-name-part taxon-name-part-type="species" reg="bidens">bidens</tp:taxon-name-part></tp:taxon-name></italic> ♂ Suriname <named-content xmlns:xlink="http://www.w3.org/1999/xlink" content-type="dwc:institutional_code" xlink:type="simple">RMNH</named-content><bold>37</bold><italic><tp:taxon-name><tp:taxon-name-part taxon-name-part-type="genus" reg="Peradon">P.</tp:taxon-name-part> <tp:taxon-name-part taxon-name-part-type="species" reg="bispina">bispina</tp:taxon-name-part></tp:taxon-name></italic> ♂ holotype <bold>38</bold><italic><tp:taxon-name><tp:taxon-name-part taxon-name-part-type="genus" reg="Peradon">P.</tp:taxon-name-part> <tp:taxon-name-part taxon-name-part-type="species" reg="aurifascia">aurifascia</tp:taxon-name-part></tp:taxon-name></italic> ♂ holotype <bold>39</bold><italic><tp:taxon-name><tp:taxon-name-part taxon-name-part-type="genus" reg="Peradon">P.</tp:taxon-name-part> <tp:taxon-name-part taxon-name-part-type="species" reg="angustiventris">angustiventris</tp:taxon-name-part></tp:taxon-name></italic> ♂ Suriname <named-content xmlns:xlink="http://www.w3.org/1999/xlink" content-type="dwc:institutional_code" xlink:type="simple">RMNH</named-content><bold>40</bold><italic><tp:taxon-name><tp:taxon-name-part taxon-name-part-type="genus" reg="Peradon">P.</tp:taxon-name-part> <tp:taxon-name-part taxon-name-part-type="species" reg="angustus">angustus</tp:taxon-name-part></tp:taxon-name></italic> ♀ neotype <bold>41</bold><italic><tp:taxon-name><tp:taxon-name-part taxon-name-part-type="genus" reg="Peradon">P.</tp:taxon-name-part> <tp:taxon-name-part taxon-name-part-type="species" reg="flavipennis">flavipennis</tp:taxon-name-part></tp:taxon-name></italic> ♀ holotype <bold>42</bold><italic><tp:taxon-name><tp:taxon-name-part taxon-name-part-type="genus" reg="Peradon">P.</tp:taxon-name-part> <tp:taxon-name-part taxon-name-part-type="species" reg="normalis">normalis</tp:taxon-name-part></tp:taxon-name></italic> var. SUR-17B ♀ Suriname <named-content xmlns:xlink="http://www.w3.org/1999/xlink" content-type="dwc:institutional_code" xlink:type="simple">RMNH</named-content><bold>43</bold><italic><tp:taxon-name><tp:taxon-name-part taxon-name-part-type="genus" reg="Peradon">P.</tp:taxon-name-part> <tp:taxon-name-part taxon-name-part-type="species" reg="normalis">normalis</tp:taxon-name-part></tp:taxon-name></italic> typical var. ♀ Suriname <named-content xmlns:xlink="http://www.w3.org/1999/xlink" content-type="dwc:institutional_code" xlink:type="simple">RMNH</named-content><bold>44</bold><italic><tp:taxon-name><tp:taxon-name-part taxon-name-part-type="genus" reg="Peradon">P.</tp:taxon-name-part> <tp:taxon-name-part taxon-name-part-type="species" reg="pompiloides">pompiloides</tp:taxon-name-part></tp:taxon-name></italic> ♂ holotype <bold>45</bold><italic><tp:taxon-name><tp:taxon-name-part taxon-name-part-type="genus" reg="Peradon">P.</tp:taxon-name-part> <tp:taxon-name-part taxon-name-part-type="species" reg="pompiloides">pompiloides</tp:taxon-name-part></tp:taxon-name></italic> ♀ paratype <bold>46</bold><italic><tp:taxon-name><tp:taxon-name-part taxon-name-part-type="genus" reg="Peradon">P.</tp:taxon-name-part> <tp:taxon-name-part taxon-name-part-type="species" reg="niger">niger</tp:taxon-name-part></tp:taxon-name></italic> ♂ holotype <bold>47</bold> Wing of <italic><tp:taxon-name><tp:taxon-name-part taxon-name-part-type="genus" reg="Peradon">P.</tp:taxon-name-part> <tp:taxon-name-part taxon-name-part-type="species" reg="palpator">palpator</tp:taxon-name-part></tp:taxon-name></italic> ♂ holotype (<italic><tp:taxon-name><tp:taxon-name-part taxon-name-part-type="genus" reg="Peradon"/><tp:taxon-name-part taxon-name-part-type="species" reg="flavofascium">flavofascium</tp:taxon-name-part></tp:taxon-name></italic> group)</p></caption><graphic xmlns:xlink="http://www.w3.org/1999/xlink" xlink:href="zookeys-896-001-g010.jpg" position="float" orientation="portrait" xlink:type="simple" id="oo_362280.jpg"><uri content-type="original_file" xlink:type="simple">https://binary.pensoft.net/fig/362280</uri></graphic></fig><fig id="F15" position="float" orientation="portrait"><object-id xmlns:xlink="http://www.w3.org/1999/xlink" content-type="doi" xlink:type="simple">10.3897/zookeys.896.36493.figures67-73</object-id><object-id xmlns:xlink="http://www.w3.org/1999/xlink" content-type="arpha" xlink:type="simple">08EA44A3-CE87-5FF7-85A4-7E1282FC29C9</object-id><label>Figures 67–73.</label><caption><p><bold>37–39</bold> Abdomen in dorsal view <bold>67</bold><italic><tp:taxon-name><tp:taxon-name-part taxon-name-part-type="genus" reg="Peradon">P.</tp:taxon-name-part> <tp:taxon-name-part taxon-name-part-type="species" reg="costaricensis">costaricensis</tp:taxon-name-part></tp:taxon-name></italic> male (holotype) <bold>68</bold><italic><tp:taxon-name><tp:taxon-name-part taxon-name-part-type="genus" reg="Peradon">P.</tp:taxon-name-part> <tp:taxon-name-part taxon-name-part-type="species" reg="aurifascia">aurifascia</tp:taxon-name-part></tp:taxon-name></italic> male (Brazil CSCS) <bold>69</bold><italic><tp:taxon-name><tp:taxon-name-part taxon-name-part-type="genus" reg="Peradon">P.</tp:taxon-name-part> <tp:taxon-name-part taxon-name-part-type="species" reg="luridescens">luridescens</tp:taxon-name-part></tp:taxon-name></italic> male (Suriname <named-content xmlns:xlink="http://www.w3.org/1999/xlink" content-type="dwc:institutional_code" xlink:type="simple">RMNH</named-content>) <bold>70</bold> Face of <italic><tp:taxon-name><tp:taxon-name-part taxon-name-part-type="genus" reg="Peradon">P.</tp:taxon-name-part> <tp:taxon-name-part taxon-name-part-type="species" reg="aurifascia">aurifascia</tp:taxon-name-part></tp:taxon-name></italic> male (holotype). Note smooth and bare median vitta <bold>71</bold> Tergite 4 of <italic><tp:taxon-name><tp:taxon-name-part taxon-name-part-type="genus" reg="Peradon">P.</tp:taxon-name-part> <tp:taxon-name-part taxon-name-part-type="species" reg="aurifascia">aurifascia</tp:taxon-name-part></tp:taxon-name></italic> in lateral view. Note reddish apical margin <bold>72, 73</bold> Scutellum: <bold>72</bold><italic><tp:taxon-name><tp:taxon-name-part taxon-name-part-type="genus" reg="Peradon">P.</tp:taxon-name-part> <tp:taxon-name-part taxon-name-part-type="species" reg="angustiventris">angustiventris</tp:taxon-name-part></tp:taxon-name></italic> female (Brazil <named-content xmlns:xlink="http://www.w3.org/1999/xlink" content-type="dwc:institutional_code" xlink:type="simple">INPA</named-content>) <bold>73</bold><italic><tp:taxon-name><tp:taxon-name-part taxon-name-part-type="genus" reg="Peradon">P.</tp:taxon-name-part> <tp:taxon-name-part taxon-name-part-type="species" reg="angustus">angustus</tp:taxon-name-part></tp:taxon-name></italic> male (neotype).</p></caption><graphic xmlns:xlink="http://www.w3.org/1999/xlink" xlink:href="zookeys-896-001-g015.jpg" position="float" orientation="portrait" xlink:type="simple" id="oo_362285.jpg"><uri content-type="original_file" xlink:type="simple">https://binary.pensoft.net/fig/362285</uri></graphic></fig><fig id="F23" position="float" orientation="portrait"><object-id xmlns:xlink="http://www.w3.org/1999/xlink" content-type="doi" xlink:type="simple">10.3897/zookeys.896.36493.figures129-135</object-id><object-id xmlns:xlink="http://www.w3.org/1999/xlink" content-type="arpha" xlink:type="simple">C33472D0-85E6-5967-822A-D09FE717A8AD</object-id><label>Figures 129–135.</label><caption><p>Dorsal habitus of <italic><tp:taxon-name><tp:taxon-name-part taxon-name-part-type="genus" reg="Peradon">Peradon</tp:taxon-name-part></tp:taxon-name></italic> species (<italic><tp:taxon-name><tp:taxon-name-part taxon-name-part-type="genus" reg="Peradon"/><tp:taxon-name-part taxon-name-part-type="species" reg="bidens">bidens</tp:taxon-name-part></tp:taxon-name></italic> group) <bold>129</bold><italic><tp:taxon-name><tp:taxon-name-part taxon-name-part-type="genus" reg="Peradon">P.</tp:taxon-name-part> <tp:taxon-name-part taxon-name-part-type="species" reg="angustus">angustus</tp:taxon-name-part></tp:taxon-name></italic> ♀ neotype <bold>130</bold><italic><tp:taxon-name><tp:taxon-name-part taxon-name-part-type="genus" reg="Peradon">P.</tp:taxon-name-part> <tp:taxon-name-part taxon-name-part-type="species" reg="angustiventris">angustiventris</tp:taxon-name-part></tp:taxon-name></italic> ♂ Suriname <named-content xmlns:xlink="http://www.w3.org/1999/xlink" content-type="dwc:institutional_code" xlink:type="simple">RMNH</named-content><bold>131</bold><italic><tp:taxon-name><tp:taxon-name-part taxon-name-part-type="genus" reg="Peradon">P.</tp:taxon-name-part> <tp:taxon-name-part taxon-name-part-type="species" reg="angustiventris">angustiventris</tp:taxon-name-part></tp:taxon-name></italic> ♀ Brazil Manaus <named-content xmlns:xlink="http://www.w3.org/1999/xlink" content-type="dwc:institutional_code" xlink:type="simple">INPA</named-content><bold>132</bold><italic><tp:taxon-name><tp:taxon-name-part taxon-name-part-type="genus" reg="Peradon">P.</tp:taxon-name-part> <tp:taxon-name-part taxon-name-part-type="species" reg="luridescens">luridescens</tp:taxon-name-part></tp:taxon-name></italic> ♂ Suriname <named-content xmlns:xlink="http://www.w3.org/1999/xlink" content-type="dwc:institutional_code" xlink:type="simple">RMNH</named-content><bold>133</bold><italic><tp:taxon-name><tp:taxon-name-part taxon-name-part-type="genus" reg="Peradon">P.</tp:taxon-name-part> <tp:taxon-name-part taxon-name-part-type="species" reg="luridescens">luridescens</tp:taxon-name-part></tp:taxon-name></italic> ♀ Suriname <named-content xmlns:xlink="http://www.w3.org/1999/xlink" content-type="dwc:institutional_code" xlink:type="simple">RMNH</named-content><bold>134</bold><italic><tp:taxon-name><tp:taxon-name-part taxon-name-part-type="genus" reg="Peradon">P.</tp:taxon-name-part> <tp:taxon-name-part taxon-name-part-type="species" reg="aurifascia">aurifascia</tp:taxon-name-part></tp:taxon-name></italic> ♂ Brazil <named-content xmlns:xlink="http://www.w3.org/1999/xlink" content-type="dwc:institutional_code" xlink:type="simple">CSCA</named-content><bold>135</bold><italic><tp:taxon-name><tp:taxon-name-part taxon-name-part-type="genus" reg="Peradon">P.</tp:taxon-name-part> <tp:taxon-name-part taxon-name-part-type="species" reg="aurifascia">aurifascia</tp:taxon-name-part></tp:taxon-name></italic> ♀ Brazil MZUSP. Scale bar: 10 mm.</p></caption><graphic xmlns:xlink="http://www.w3.org/1999/xlink" xlink:href="zookeys-896-001-g023.jpg" position="float" orientation="portrait" xlink:type="simple" id="oo_362293.jpg"><uri content-type="original_file" xlink:type="simple">https://binary.pensoft.net/fig/362293</uri></graphic></fig><fig id="F49" position="float" orientation="portrait"><object-id xmlns:xlink="http://www.w3.org/1999/xlink" content-type="doi" xlink:type="simple">10.3897/zookeys.896.36493.figures157-160</object-id><object-id xmlns:xlink="http://www.w3.org/1999/xlink" content-type="arpha" xlink:type="simple">6A784F12-05FD-57F8-9FCB-2ACEFDB83098</object-id><label>Figures 157–160.</label><caption><p><italic><tp:taxon-name><tp:taxon-name-part taxon-name-part-type="genus" reg="Peradon">Peradon</tp:taxon-name-part> <tp:taxon-name-part taxon-name-part-type="species" reg="aurifascia">aurifascia</tp:taxon-name-part></tp:taxon-name></italic> male, holotype <bold>157</bold> habitus dorsal <bold>158</bold> habitus lateral <bold>159</bold> head frontal <bold>160</bold> head lateral.</p></caption><graphic xmlns:xlink="http://www.w3.org/1999/xlink" xlink:href="zookeys-896-001-g029.jpg" position="float" orientation="portrait" xlink:type="simple" id="oo_362337.jpg"><uri content-type="original_file" xlink:type="simple">https://binary.pensoft.net/fig/362337</uri></graphic></fig><fig id="F46" position="float" orientation="portrait"><object-id xmlns:xlink="http://www.w3.org/1999/xlink" content-type="doi" xlink:type="simple">10.3897/zookeys.896.36493.figures268-273</object-id><object-id xmlns:xlink="http://www.w3.org/1999/xlink" content-type="arpha" xlink:type="simple">56C43823-972B-5F74-B276-C84EB1A603C6</object-id><label>Figures 268–273.</label><caption><p>Male genitalia of <italic><tp:taxon-name><tp:taxon-name-part taxon-name-part-type="genus" reg="Peradon">Peradon</tp:taxon-name-part></tp:taxon-name></italic> species <bold>268</bold><italic><tp:taxon-name><tp:taxon-name-part taxon-name-part-type="genus" reg="Peradon">P.</tp:taxon-name-part> <tp:taxon-name-part taxon-name-part-type="species" reg="costaricensis">costaricensis</tp:taxon-name-part></tp:taxon-name></italic> paratype <bold>269</bold><tp:taxon-name><tp:taxon-name-part taxon-name-part-type="genus" reg="Peradon">P.</tp:taxon-name-part> <tp:taxon-name-part taxon-name-part-type="uncertainty-rank">?</tp:taxon-name-part> <tp:taxon-name-part taxon-name-part-type="species" reg="normalis">normalis</tp:taxon-name-part></tp:taxon-name> Brazil Rondonia <named-content xmlns:xlink="http://www.w3.org/1999/xlink" content-type="dwc:institutional_code" xlink:type="simple">LACM</named-content><bold>270</bold><italic><tp:taxon-name><tp:taxon-name-part taxon-name-part-type="genus" reg="Peradon">P.</tp:taxon-name-part> <tp:taxon-name-part taxon-name-part-type="species" reg="niger">niger</tp:taxon-name-part></tp:taxon-name></italic> holotype <bold>271</bold><italic><tp:taxon-name><tp:taxon-name-part taxon-name-part-type="genus" reg="Peradon">P.</tp:taxon-name-part> <tp:taxon-name-part taxon-name-part-type="species" reg="bispina">bispina</tp:taxon-name-part></tp:taxon-name></italic> holotype <bold>272</bold><italic><tp:taxon-name><tp:taxon-name-part taxon-name-part-type="genus" reg="Peradon">P.</tp:taxon-name-part> <tp:taxon-name-part taxon-name-part-type="species" reg="pompiloides">pompiloides</tp:taxon-name-part></tp:taxon-name></italic> holotype <bold>273</bold><italic><tp:taxon-name><tp:taxon-name-part taxon-name-part-type="genus" reg="Peradon">P.</tp:taxon-name-part> <tp:taxon-name-part taxon-name-part-type="species" reg="aurifascia">aurifascia</tp:taxon-name-part></tp:taxon-name></italic> Sao Paulo <named-content xmlns:xlink="http://www.w3.org/1999/xlink" content-type="dwc:institutional_code" xlink:type="simple">CNC</named-content>.</p></caption><graphic xmlns:xlink="http://www.w3.org/1999/xlink" xlink:href="zookeys-896-001-g049.jpg" position="float" orientation="portrait" xlink:type="simple" id="oo_362316.jpg"><uri content-type="original_file" xlink:type="simple">https://binary.pensoft.net/fig/362316</uri></graphic></fig></tp:treatment-sec><ref-list><ref id="B29"><mixed-citation xmlns:xlink="http://www.w3.org/1999/xlink" xlink:type="simple"><person-group><name name-style="western"><surname>Thompson</surname><given-names>FC</given-names></name><name name-style="western"><surname>Vockeroth</surname><given-names>JR</given-names></name><name name-style="western"><surname>Sedman</surname><given-names>YS</given-names></name></person-group> (<year>1976</year>) <article-title>Family <tp:taxon-name><tp:taxon-name-part taxon-name-part-type="family">Syrphidae</tp:taxon-name-part></tp:taxon-name>.</article-title><source>A catalogue of the <tp:taxon-name><tp:taxon-name-part taxon-name-part-type="order">Diptera</tp:taxon-name-part></tp:taxon-name> of the Americas south of the United States</source><volume>46</volume>: <fpage>1</fpage>–<lpage>195</lpage>. <ext-link xlink:type="simple" ext-link-type="doi" xlink:href="10.5962/bhl.title.49898">https://doi.org/10.5962/bhl.title.49898</ext-link></mixed-citation></ref><ref id="B25"><mixed-citation xmlns:xlink="http://www.w3.org/1999/xlink" xlink:type="simple"><person-group><name name-style="western"><surname>Reemer</surname><given-names>M</given-names></name><name name-style="western"><surname>Ståhls</surname><given-names>G</given-names></name></person-group> (<year>2013a</year>) <article-title>Generic revision and species classification of the <tp:taxon-name><tp:taxon-name-part taxon-name-part-type="subfamily">Microdontinae</tp:taxon-name-part></tp:taxon-name> (<tp:taxon-name><tp:taxon-name-part taxon-name-part-type="order">Diptera</tp:taxon-name-part></tp:taxon-name>, <tp:taxon-name><tp:taxon-name-part taxon-name-part-type="family">Syrphidae</tp:taxon-name-part></tp:taxon-name>).</article-title><source>ZooKeys</source><volume>288</volume>: <fpage>1</fpage>–<lpage>213</lpage>. <ext-link xlink:type="simple" ext-link-type="doi" xlink:href="10.3897/zookeys.288.4095">https://doi.org/10.3897/zookeys.288.4095</ext-link></mixed-citation></ref></ref-list></tp:taxon-treatment>
