# Supplementary material for: Revision of the Neotropical hoverfly genus Peradon Reemer (Diptera, Syrphidae, Microdontinae)
Source: Zookeys. 2019 Dec 5;896:1–93. doi: 10.3897/zookeys.896.36493 (PMC6908515; doi:10.3897/zookeys.896.36493)
Supplement: XML Treatment for Peradon brevis [file zookeys.896.36493-treatment10.xml]

<!DOCTYPE tp:taxon-treatment
  PUBLIC "-//TaxonX//DTD Taxonomic Treatment Publishing DTD v0 20100105//EN" "tax-treatment-NSO.dtd">
<tp:taxon-treatment xmlns:tp="http://www.plazi.org/taxpub"><tp:treatment-meta><kwd-group><label>Taxon classification</label><kwd><named-content xmlns:xlink="http://www.w3.org/1999/xlink" content-type="kingdom">Animalia</named-content></kwd><kwd><named-content xmlns:xlink="http://www.w3.org/1999/xlink" content-type="order">Diptera</named-content></kwd><kwd><named-content xmlns:xlink="http://www.w3.org/1999/xlink" content-type="family">Syrphidae</named-content></kwd></kwd-group><mixed-citation publication-type="journal"><person-group><name><surname>Reemer</surname><given-names>Menno</given-names></name><name><surname>Skevington</surname><given-names>Jeffrey H.</given-names></name><name><surname>Kelso</surname><given-names>Scott</given-names></name></person-group><article-title>Revision of the Neotropical hoverfly genus <italic><tp:taxon-name><tp:taxon-name-part taxon-name-part-type="genus" reg="Peradon">Peradon</tp:taxon-name-part></tp:taxon-name></italic> Reemer (<tp:taxon-name><tp:taxon-name-part taxon-name-part-type="order">Diptera</tp:taxon-name-part></tp:taxon-name>, <tp:taxon-name><tp:taxon-name-part taxon-name-part-type="family">Syrphidae</tp:taxon-name-part></tp:taxon-name>, <tp:taxon-name><tp:taxon-name-part taxon-name-part-type="subfamily">Microdontinae</tp:taxon-name-part></tp:taxon-name>)</article-title><source>Zookeys</source><day>05</day><month>12</month><year>2019</year><volume>896</volume><fpage>1</fpage><lpage>93</lpage><pub-id pub-id-type="doi">10.3897/zookeys.896.36493</pub-id></mixed-citation></tp:treatment-meta><tp:nomenclature><tp:taxon-name><object-id xmlns:xlink="http://www.w3.org/1999/xlink" content-type="arpha" xlink:type="simple">8CBBA9D9-FC9B-5537-A3FD-75FCEECB54FF</object-id>
              <tp:taxon-name-part taxon-name-part-type="genus" reg="Peradon">Peradon</tp:taxon-name-part>
              <tp:taxon-name-part taxon-name-part-type="species" reg="brevis">brevis</tp:taxon-name-part>
              <object-id xmlns:xlink="http://www.w3.org/1999/xlink" content-type="zoobank" xlink:type="simple">http://zoobank.org/0C3BC2E1-DF2F-4E72-931C-1F99A157A151</object-id>
            </tp:taxon-name><tp:taxon-authority>Reemer</tp:taxon-authority><tp:taxon-status xmlns:xlink="http://www.w3.org/1999/xlink" xlink:type="simple">sp. nov.</tp:taxon-status><xref ref-type="fig" rid="F16">Figs 81</xref><xref ref-type="fig" rid="F18">, 96</xref><xref ref-type="fig" rid="F25">, 148</xref><xref ref-type="fig" rid="F30">, 174–176</xref><xref ref-type="fig" rid="F48">, 280</xref></tp:nomenclature><tp:treatment-sec sec-type="type material" id="SECID0E1ZAK"><title>Type material.</title><p><bold><italic>Holotype</italic>.</bold> Ecuador • 1 ♂, holotype of <tp:taxon-name><tp:taxon-name-part taxon-name-part-type="genus" reg="Peradon">Peradon</tp:taxon-name-part> <tp:taxon-name-part taxon-name-part-type="species" reg="brevis">brevis</tp:taxon-name-part></tp:taxon-name> sp. nov.; “Pr. Mor. -S.”; 900 m a.s.l.; 18 Aug. 1982; R. Hensen &amp; A. Aptroot leg.; <named-content xmlns:xlink="http://www.w3.org/1999/xlink" content-type="dwc:institutional_code" xlink:type="simple">RMNH</named-content>. Label 1: “ECUADOR; Pr. Mor. -S.; / Palora; 900 m; / Leg. R. Hensen et A. / Aptroot; 18-8-1982”; label 2: “Peradon sp. 04 [male symbol] / Det. M. Reemer 2016 / Voucher code MR717”; label 3: “HOLOTYPE / Peradon brevis / M. Reemer”.</p></tp:treatment-sec><tp:treatment-sec sec-type="description" id="SECID0EX1AK"><title>Description</title><p><bold>(based on holotype). Adult male.</bold> Body size: 7 mm.</p><p><bold><italic>Head</italic>.</bold> Face occupying 0.5 of head width in frontal view; black, except for pale yellow, oblique yellow maculae laterally on ventral half; golden yellow pilose, with narrow bare mid line. Gena black; white pilose. Lateral oral margin clearly produced; black; white pilosity. Frons and vertex black, golden pilose. Occiput black; golden pile dorsally, white pile ventrally. Eye bare. Antennal fossa approx. as wide as high. Antenna dark brown, basal half of scape pale brown. Ratio scape:basoflagellomere approximately 1:1.2. Basoflagellomere parallel-sided with rounded apex. Arista slender, ca. 3/5 of length of basoflagellomere.</p><p><bold><italic>Thorax</italic>.</bold> Mesoscutum dull blackish brown; golden yellow pilose, except for mediolateral patches of black pile. Postpronotum pale brown; bare. Postalar callus brown; golden yellow pilosity. Scutellum dark brown with faint metallic green hue, posterior margin paler; short golden yellow pilosity; with two apical calcars of ca. 1/6 of length of scutellum, with mutual distance approximately equal to length of scutellum. Pleura blackish brown. Anterior and posterior part of anepisternum separated by deep sulcus; golden pile anteriorly and posteriorly, with wide bare area in between. Anepimeron entirely whitish pilosity. Katepisternum white pilosity dorsally, bare ventrally. Other pleura bare (except for microtrichiae). Calypter whitish with yellow margin. Halter yellow.</p><p><bold><italic>Wing</italic>.</bold> Hyaline with yellow veins, except for dark veins in apical 1/3 of wing and around apical 1/2 of cell br, wing membrane also somewhat infuscate around apical 1/2 of br. Wing microtrichose, except bare on posterobasal 1/4 of br, posterobasal 1/3 of bm, anterobasal 1/6 of cup, and most of alula (only microtrichose along margins).</p><p><bold><italic>Legs</italic>.</bold> Brownish black, except ‘knees’ of mid leg (narrow part of apex of mid femur and base of mid tibia), hind tibia and basal three tarsomeres of hind leg yellowish brown; white pile on dark brown parts and yellow pile on yellowish brown parts.</p><p><bold><italic>Abdomen</italic>.</bold> Oval, widest at posterior margin of tergite 2, with tergite 3 approximately parallel-sided; blackish brown, except pale brown on posterior margin of tergite 4; tergite 1 white pilose; tergite 2 short black pilose except longer yellow pilosity along anterior and lateral margins, tergite 3 short black pilose except golden yellow pilose along lateral and posterior margins, tergite 4 entirely thick golden pile. Sternites dark brown; white pilose, except sternite 1 bare. Genitalia as in Fig. <xref ref-type="fig" rid="F48">280</xref>.</p><p><bold>Female.</bold> Unknown.</p></tp:treatment-sec><tp:treatment-sec sec-type="diagnosis" id="SECID0EK3AK"><title>Diagnosis.</title><p>Body length: male 7 mm (female unknown). A small species with densely golden pilose tergite 4. Distinguished from similar species by: basoflagellomere longer than scape, mesonotum with anterior and median fascia of golden pile fused into a single wide fascia, which is connected to the posterior fascia by a wide median vitta (Fig. <xref ref-type="fig" rid="F18">96</xref>). Postpronotum bare.</p></tp:treatment-sec><tp:treatment-sec sec-type="distribution" id="SECID0EU3AK"><title>Distribution.</title><p>The species is only known from the type locality in Ecuador.</p></tp:treatment-sec><tp:treatment-sec sec-type="etymology" id="SECID0EZ3AK"><title>Etymology.</title><p>The specific epithet <italic>brevis</italic> (Latin) means short, which refers to the sturdy appearance of this species.</p></tp:treatment-sec><tp:treatment-sec><!--Section generated to contain objects referenced in tp:taxon-treatment.--><fig id="F16" position="float" orientation="portrait"><object-id xmlns:xlink="http://www.w3.org/1999/xlink" content-type="doi" xlink:type="simple">10.3897/zookeys.896.36493.figures74-85</object-id><object-id xmlns:xlink="http://www.w3.org/1999/xlink" content-type="arpha" xlink:type="simple">98D6B74E-27CA-5A86-8E9D-B19A66FE6922</object-id><label>Figures 74–85.</label><caption><p>Wings of <italic><tp:taxon-name><tp:taxon-name-part taxon-name-part-type="genus" reg="Peradon">Peradon</tp:taxon-name-part></tp:taxon-name></italic> species of the <italic><tp:taxon-name><tp:taxon-name-part taxon-name-part-type="genus" reg="Peradon"/><tp:taxon-name-part taxon-name-part-type="species" reg="flavofascium">flavofascium</tp:taxon-name-part></tp:taxon-name></italic>-group <bold>74</bold><italic><tp:taxon-name><tp:taxon-name-part taxon-name-part-type="genus" reg="Peradon">P.</tp:taxon-name-part> <tp:taxon-name-part taxon-name-part-type="species" reg="flavofascium">flavofascium</tp:taxon-name-part></tp:taxon-name></italic> ♂ holotype <bold>75</bold><italic><tp:taxon-name><tp:taxon-name-part taxon-name-part-type="genus" reg="Peradon">P.</tp:taxon-name-part> <tp:taxon-name-part taxon-name-part-type="species" reg="flavofascium">flavofascium</tp:taxon-name-part></tp:taxon-name></italic> ♀ <bold>76</bold><italic><tp:taxon-name><tp:taxon-name-part taxon-name-part-type="genus" reg="Peradon">P.</tp:taxon-name-part> <tp:taxon-name-part taxon-name-part-type="species" reg="surinamensis">surinamensis</tp:taxon-name-part></tp:taxon-name></italic> ♂ holotype <bold>77</bold><italic><tp:taxon-name><tp:taxon-name-part taxon-name-part-type="genus" reg="Peradon">P.</tp:taxon-name-part> <tp:taxon-name-part taxon-name-part-type="species" reg="surinamensis">surinamensis</tp:taxon-name-part></tp:taxon-name></italic> ♀ Suriname <named-content xmlns:xlink="http://www.w3.org/1999/xlink" content-type="dwc:institutional_code" xlink:type="simple">RMNH</named-content><bold>78</bold><italic><tp:taxon-name><tp:taxon-name-part taxon-name-part-type="genus" reg="Peradon">P.</tp:taxon-name-part> <tp:taxon-name-part taxon-name-part-type="species" reg="aurigaster">aurigaster</tp:taxon-name-part></tp:taxon-name></italic> ♂ holotype <bold>79</bold><italic><tp:taxon-name><tp:taxon-name-part taxon-name-part-type="genus" reg="Peradon">P.</tp:taxon-name-part> <tp:taxon-name-part taxon-name-part-type="species" reg="aurigaster">aurigaster</tp:taxon-name-part></tp:taxon-name></italic> ♀ Peru <named-content xmlns:xlink="http://www.w3.org/1999/xlink" content-type="dwc:institutional_code" xlink:type="simple">CNC</named-content><bold>80</bold><italic><tp:taxon-name><tp:taxon-name-part taxon-name-part-type="genus" reg="Peradon">P.</tp:taxon-name-part> <tp:taxon-name-part taxon-name-part-type="species" reg="ballux">ballux</tp:taxon-name-part></tp:taxon-name></italic> ♂ holotype <bold>81</bold><italic><tp:taxon-name><tp:taxon-name-part taxon-name-part-type="genus" reg="Peradon">P.</tp:taxon-name-part> <tp:taxon-name-part taxon-name-part-type="species" reg="brevis">brevis</tp:taxon-name-part></tp:taxon-name></italic> ♂ holotype <bold>82</bold><italic><tp:taxon-name><tp:taxon-name-part taxon-name-part-type="genus" reg="Peradon">P.</tp:taxon-name-part> <tp:taxon-name-part taxon-name-part-type="species" reg="notialus">notialus</tp:taxon-name-part></tp:taxon-name></italic> ♂ holotype <bold>83</bold><italic><tp:taxon-name><tp:taxon-name-part taxon-name-part-type="genus" reg="Peradon">P.</tp:taxon-name-part> <tp:taxon-name-part taxon-name-part-type="species" reg="notialus">notialus</tp:taxon-name-part></tp:taxon-name></italic> ♀ paratype <bold>84</bold><italic><tp:taxon-name><tp:taxon-name-part taxon-name-part-type="genus" reg="Peradon">P.</tp:taxon-name-part> <tp:taxon-name-part taxon-name-part-type="species" reg="chrysopygus">chrysopygus</tp:taxon-name-part></tp:taxon-name></italic> ♂ Costa Rica <named-content xmlns:xlink="http://www.w3.org/1999/xlink" content-type="dwc:institutional_code" xlink:type="simple">RMNH</named-content><bold>85</bold><italic><tp:taxon-name><tp:taxon-name-part taxon-name-part-type="genus" reg="Peradon">P.</tp:taxon-name-part> <tp:taxon-name-part taxon-name-part-type="species" reg="chrysopygus">chrysopygus</tp:taxon-name-part></tp:taxon-name></italic> ♀ Belize <named-content xmlns:xlink="http://www.w3.org/1999/xlink" content-type="dwc:institutional_code" xlink:type="simple">MZH</named-content>.</p></caption><graphic xmlns:xlink="http://www.w3.org/1999/xlink" xlink:href="zookeys-896-001-g016.jpg" position="float" orientation="portrait" xlink:type="simple" id="oo_362286.jpg"><uri content-type="original_file" xlink:type="simple">https://binary.pensoft.net/fig/362286</uri></graphic></fig><fig id="F18" position="float" orientation="portrait"><object-id xmlns:xlink="http://www.w3.org/1999/xlink" content-type="doi" xlink:type="simple">10.3897/zookeys.896.36493.figures90-96</object-id><object-id xmlns:xlink="http://www.w3.org/1999/xlink" content-type="arpha" xlink:type="simple">B48191ED-5A1D-5EAC-ACD8-648AA1FFA9D8</object-id><label>Figures 90–96.</label><caption><p><bold>90, 91</bold> Scutellum: <bold>90</bold><italic><tp:taxon-name><tp:taxon-name-part taxon-name-part-type="genus" reg="Peradon">P.</tp:taxon-name-part> <tp:taxon-name-part taxon-name-part-type="species" reg="flavofascium">flavofascium</tp:taxon-name-part></tp:taxon-name></italic> male (holotype) <bold>91</bold><italic><tp:taxon-name><tp:taxon-name-part taxon-name-part-type="genus" reg="Peradon">P.</tp:taxon-name-part> <tp:taxon-name-part taxon-name-part-type="species" reg="surinamensis">surinamensis</tp:taxon-name-part></tp:taxon-name></italic> male (holotype) <bold>92–96</bold> Mesonotum: <bold>92</bold><italic><tp:taxon-name><tp:taxon-name-part taxon-name-part-type="genus" reg="Peradon">P.</tp:taxon-name-part> <tp:taxon-name-part taxon-name-part-type="species" reg="flavofascium">flavofascium</tp:taxon-name-part></tp:taxon-name></italic> female (Brazil MZUSP) <bold>93</bold><italic><tp:taxon-name><tp:taxon-name-part taxon-name-part-type="genus" reg="Peradon">P.</tp:taxon-name-part> <tp:taxon-name-part taxon-name-part-type="species" reg="surinamensis">surinamensis</tp:taxon-name-part></tp:taxon-name></italic> female (paratype) <bold>94</bold><italic><tp:taxon-name><tp:taxon-name-part taxon-name-part-type="genus" reg="Peradon">P.</tp:taxon-name-part> <tp:taxon-name-part taxon-name-part-type="species" reg="notialus">notialus</tp:taxon-name-part></tp:taxon-name></italic> male (holotype) <bold>95</bold><italic><tp:taxon-name><tp:taxon-name-part taxon-name-part-type="genus" reg="Peradon">P.</tp:taxon-name-part> <tp:taxon-name-part taxon-name-part-type="species" reg="ballux">ballux</tp:taxon-name-part></tp:taxon-name></italic> male (holotype) <bold>96</bold><italic><tp:taxon-name><tp:taxon-name-part taxon-name-part-type="genus" reg="Peradon">P.</tp:taxon-name-part> <tp:taxon-name-part taxon-name-part-type="species" reg="brevis">brevis</tp:taxon-name-part></tp:taxon-name></italic> male (holotype).</p></caption><graphic xmlns:xlink="http://www.w3.org/1999/xlink" xlink:href="zookeys-896-001-g018.jpg" position="float" orientation="portrait" xlink:type="simple" id="oo_362288.jpg"><uri content-type="original_file" xlink:type="simple">https://binary.pensoft.net/fig/362288</uri></graphic></fig><fig id="F25" position="float" orientation="portrait"><object-id xmlns:xlink="http://www.w3.org/1999/xlink" content-type="doi" xlink:type="simple">10.3897/zookeys.896.36493.figures143-148</object-id><object-id xmlns:xlink="http://www.w3.org/1999/xlink" content-type="arpha" xlink:type="simple">4B9EA36C-F922-596C-B39F-19947088E07D</object-id><label>Figures 143–148.</label><caption><p>Dorsal habitus of <italic><tp:taxon-name><tp:taxon-name-part taxon-name-part-type="genus" reg="Peradon">Peradon</tp:taxon-name-part></tp:taxon-name></italic> species (<italic><tp:taxon-name><tp:taxon-name-part taxon-name-part-type="genus" reg="Peradon"/><tp:taxon-name-part taxon-name-part-type="species" reg="flavofascium">flavofascium</tp:taxon-name-part></tp:taxon-name></italic> group) <bold>143</bold><italic><tp:taxon-name><tp:taxon-name-part taxon-name-part-type="genus" reg="Peradon">P.</tp:taxon-name-part> <tp:taxon-name-part taxon-name-part-type="species" reg="aurigaster">aurigaster</tp:taxon-name-part></tp:taxon-name></italic> ♂ Bolivia <named-content xmlns:xlink="http://www.w3.org/1999/xlink" content-type="dwc:institutional_code" xlink:type="simple">RMNH</named-content><bold>144</bold><italic><tp:taxon-name><tp:taxon-name-part taxon-name-part-type="genus" reg="Peradon">P.</tp:taxon-name-part> <tp:taxon-name-part taxon-name-part-type="species" reg="aurigaster">aurigaster</tp:taxon-name-part></tp:taxon-name></italic> ♀ Peru <named-content xmlns:xlink="http://www.w3.org/1999/xlink" content-type="dwc:institutional_code" xlink:type="simple">RMNH</named-content><bold>145</bold><italic><tp:taxon-name><tp:taxon-name-part taxon-name-part-type="genus" reg="Peradon">P.</tp:taxon-name-part> <tp:taxon-name-part taxon-name-part-type="species" reg="ballux">ballux</tp:taxon-name-part></tp:taxon-name></italic> ♂ holotype <bold>146</bold><italic><tp:taxon-name><tp:taxon-name-part taxon-name-part-type="genus" reg="Peradon">P.</tp:taxon-name-part> <tp:taxon-name-part taxon-name-part-type="species" reg="notialus">notialus</tp:taxon-name-part></tp:taxon-name></italic> ♂ holotype <bold>147</bold><italic><tp:taxon-name><tp:taxon-name-part taxon-name-part-type="genus" reg="Peradon">P.</tp:taxon-name-part> <tp:taxon-name-part taxon-name-part-type="species" reg="notialus">notialus</tp:taxon-name-part></tp:taxon-name></italic> ♀ paratype <bold>148</bold><italic><tp:taxon-name><tp:taxon-name-part taxon-name-part-type="genus" reg="Peradon">P.</tp:taxon-name-part> <tp:taxon-name-part taxon-name-part-type="species" reg="brevis">brevis</tp:taxon-name-part></tp:taxon-name></italic> ♂ holotype. Scale bar: 10 mm.</p></caption><graphic xmlns:xlink="http://www.w3.org/1999/xlink" xlink:href="zookeys-896-001-g025.jpg" position="float" orientation="portrait" xlink:type="simple" id="oo_362295.jpg"><uri content-type="original_file" xlink:type="simple">https://binary.pensoft.net/fig/362295</uri></graphic></fig><fig id="F30" position="float" orientation="portrait"><object-id xmlns:xlink="http://www.w3.org/1999/xlink" content-type="doi" xlink:type="simple">10.3897/zookeys.896.36493.figures171-176</object-id><object-id xmlns:xlink="http://www.w3.org/1999/xlink" content-type="arpha" xlink:type="simple">4A295062-5559-5795-9100-F36505E1F6C9</object-id><label>Figures 171–176.</label><caption><p><bold>171–173</bold><italic><tp:taxon-name><tp:taxon-name-part taxon-name-part-type="genus" reg="Peradon">Peradon</tp:taxon-name-part> <tp:taxon-name-part taxon-name-part-type="species" reg="bispina">bispina</tp:taxon-name-part></tp:taxon-name></italic> male, holotype: <bold>171</bold> habitus dorsal <bold>172</bold> habitus lateral <bold>173</bold> head frontal (the head belongs to a species of another microdontine genus, see text) <bold>174–176</bold><italic><tp:taxon-name><tp:taxon-name-part taxon-name-part-type="genus" reg="Peradon">Peradon</tp:taxon-name-part> <tp:taxon-name-part taxon-name-part-type="species" reg="brevis">brevis</tp:taxon-name-part></tp:taxon-name></italic> male, holotype: <bold>174</bold> habitus dorsal <bold>175</bold> head frontal <bold>176</bold> head lateral.</p></caption><graphic xmlns:xlink="http://www.w3.org/1999/xlink" xlink:href="zookeys-896-001-g032.jpg" position="float" orientation="portrait" xlink:type="simple" id="oo_362300.jpg"><uri content-type="original_file" xlink:type="simple">https://binary.pensoft.net/fig/362300</uri></graphic></fig><fig id="F48" position="float" orientation="portrait"><object-id xmlns:xlink="http://www.w3.org/1999/xlink" content-type="doi" xlink:type="simple">10.3897/zookeys.896.36493.figures280-283</object-id><object-id xmlns:xlink="http://www.w3.org/1999/xlink" content-type="arpha" xlink:type="simple">C6108299-87E8-5A2D-A661-4757B3464B78</object-id><label>Figures 280–283.</label><caption><p>Male genitalia of <italic><tp:taxon-name><tp:taxon-name-part taxon-name-part-type="genus" reg="Peradon">Peradon</tp:taxon-name-part></tp:taxon-name></italic> species <bold>280</bold><italic><tp:taxon-name><tp:taxon-name-part taxon-name-part-type="genus" reg="Peradon">P.</tp:taxon-name-part> <tp:taxon-name-part taxon-name-part-type="species" reg="brevis">brevis</tp:taxon-name-part></tp:taxon-name></italic> holotype <bold>281</bold><italic><tp:taxon-name><tp:taxon-name-part taxon-name-part-type="genus" reg="Peradon">P.</tp:taxon-name-part> <tp:taxon-name-part taxon-name-part-type="species" reg="chrysopygus">chrysopygus</tp:taxon-name-part></tp:taxon-name></italic> Costa Rica <named-content xmlns:xlink="http://www.w3.org/1999/xlink" content-type="dwc:institutional_code" xlink:type="simple">RMNH</named-content><bold>282</bold><italic><tp:taxon-name><tp:taxon-name-part taxon-name-part-type="genus" reg="Peradon">P.</tp:taxon-name-part> <tp:taxon-name-part taxon-name-part-type="species" reg="ballux">ballux</tp:taxon-name-part></tp:taxon-name></italic> holotype <bold>283</bold><italic><tp:taxon-name><tp:taxon-name-part taxon-name-part-type="genus" reg="Peradon">P.</tp:taxon-name-part> <tp:taxon-name-part taxon-name-part-type="species" reg="aurigaster">aurigaster</tp:taxon-name-part></tp:taxon-name></italic> Bolivia <named-content xmlns:xlink="http://www.w3.org/1999/xlink" content-type="dwc:institutional_code" xlink:type="simple">RMNH</named-content>.</p></caption><graphic xmlns:xlink="http://www.w3.org/1999/xlink" xlink:href="zookeys-896-001-g051.jpg" position="float" orientation="portrait" xlink:type="simple" id="oo_362318.jpg"><uri content-type="original_file" xlink:type="simple">https://binary.pensoft.net/fig/362318</uri></graphic></fig></tp:treatment-sec></tp:taxon-treatment>
