# Supplementary material for: Revision of the Neotropical hoverfly genus Peradon Reemer (Diptera, Syrphidae, Microdontinae)
Source: Zookeys. 2019 Dec 5;896:1–93. doi: 10.3897/zookeys.896.36493 (PMC6908515; doi:10.3897/zookeys.896.36493)
Supplement: XML Treatment for Peradon chrysopygus [file zookeys.896.36493-treatment11.xml]

<!DOCTYPE tp:taxon-treatment
  PUBLIC "-//TaxonX//DTD Taxonomic Treatment Publishing DTD v0 20100105//EN" "tax-treatment-NSO.dtd">
<tp:taxon-treatment xmlns:tp="http://www.plazi.org/taxpub"><tp:treatment-meta><kwd-group><label>Taxon classification</label><kwd><named-content xmlns:xlink="http://www.w3.org/1999/xlink" content-type="kingdom">Animalia</named-content></kwd><kwd><named-content xmlns:xlink="http://www.w3.org/1999/xlink" content-type="order">Diptera</named-content></kwd><kwd><named-content xmlns:xlink="http://www.w3.org/1999/xlink" content-type="family">Syrphidae</named-content></kwd></kwd-group><mixed-citation publication-type="journal"><person-group><name><surname>Reemer</surname><given-names>Menno</given-names></name><name><surname>Skevington</surname><given-names>Jeffrey H.</given-names></name><name><surname>Kelso</surname><given-names>Scott</given-names></name></person-group><article-title>Revision of the Neotropical hoverfly genus <italic><tp:taxon-name><tp:taxon-name-part taxon-name-part-type="genus" reg="Peradon">Peradon</tp:taxon-name-part></tp:taxon-name></italic> Reemer (<tp:taxon-name><tp:taxon-name-part taxon-name-part-type="order">Diptera</tp:taxon-name-part></tp:taxon-name>, <tp:taxon-name><tp:taxon-name-part taxon-name-part-type="family">Syrphidae</tp:taxon-name-part></tp:taxon-name>, <tp:taxon-name><tp:taxon-name-part taxon-name-part-type="subfamily">Microdontinae</tp:taxon-name-part></tp:taxon-name>)</article-title><source>Zookeys</source><day>05</day><month>12</month><year>2019</year><volume>896</volume><fpage>1</fpage><lpage>93</lpage><pub-id pub-id-type="doi">10.3897/zookeys.896.36493</pub-id></mixed-citation></tp:treatment-meta><tp:nomenclature><tp:taxon-name><object-id xmlns:xlink="http://www.w3.org/1999/xlink" content-type="arpha" xlink:type="simple">95E999F1-BAC0-5D14-91F8-4669F56C4997</object-id>
              <tp:taxon-name-part taxon-name-part-type="genus" reg="Peradon">Peradon</tp:taxon-name-part>
              <tp:taxon-name-part taxon-name-part-type="species" reg="chrysopygus">chrysopygus</tp:taxon-name-part>
            </tp:taxon-name><tp:taxon-authority>(Giglio-Tos)</tp:taxon-authority><xref ref-type="fig" rid="F16">Figs 84</xref><xref ref-type="fig" rid="F16">, 85</xref><xref ref-type="fig" rid="F24">, 141</xref><xref ref-type="fig" rid="F24">, 142</xref><xref ref-type="fig" rid="F31">, 177–179</xref><xref ref-type="fig" rid="F48">, 281</xref><tp:nomenclature-citation-list><tp:nomenclature-citation><tp:taxon-name>
                  <tp:taxon-name-part taxon-name-part-type="genus" reg="Ubristes">Ubristes</tp:taxon-name-part> <tp:taxon-name-part taxon-name-part-type="species" reg="chrysopygus">chrysopygus</tp:taxon-name-part></tp:taxon-name><comment>Giglio-Tos, 1892: 1. Holotype ♀: Mexico (<named-content xmlns:xlink="http://www.w3.org/1999/xlink" content-type="dwc:institutional_code" xlink:type="simple">MRSN</named-content>). [photographs studied]</comment></tp:nomenclature-citation><tp:nomenclature-citation><tp:taxon-name>
                  <tp:taxon-name-part taxon-name-part-type="genus" reg="Microdon">Microdon</tp:taxon-name-part> <tp:taxon-name-part taxon-name-part-type="species" reg="chrysopygus">chrysopygus</tp:taxon-name-part></tp:taxon-name><comment>(Giglio-Tos): <xref ref-type="bibr" rid="B29">Thompson et al. 1976</xref>: 61.</comment></tp:nomenclature-citation><tp:nomenclature-citation><tp:taxon-name>
                  <tp:taxon-name-part taxon-name-part-type="genus" reg="Peradon">Peradon</tp:taxon-name-part> <tp:taxon-name-part taxon-name-part-type="species" reg="chrysopygus">chrysopygus</tp:taxon-name-part></tp:taxon-name><comment>(Giglio-Tos): <xref ref-type="bibr" rid="B25">Reemer and Ståhls 2013a</xref>; Reemer 2013: 85.</comment></tp:nomenclature-citation></tp:nomenclature-citation-list></tp:nomenclature><tp:treatment-sec sec-type="Studied type specimens" id="SECID0EVABK"><title>Studied type specimens.</title><p>Mexico • 1 ♀, holotype of <italic><tp:taxon-name><tp:taxon-name-part taxon-name-part-type="genus" reg="Ubristes">Ubristes</tp:taxon-name-part> <tp:taxon-name-part taxon-name-part-type="species" reg="chrysopyga">chrysopyga</tp:taxon-name-part></tp:taxon-name></italic> Giglio-Tos; Orizaba; <named-content xmlns:xlink="http://www.w3.org/1999/xlink" content-type="dwc:institutional_code" xlink:type="simple">MRSN</named-content>. Label 1: “836.”; label 2 (green): “Orizaba”; label 3: “<italic>Ubristes chrysopyga</italic> / Giglio-Tos”. Only photographs of the holotype were studied.</p></tp:treatment-sec><tp:treatment-sec sec-type="Additional specimens" id="SECID0EQBBK"><title>Additional specimens.</title><p>Belize • 1 ♀; Mtn. Pine Ridge; 14–15 Jan. 1991; <named-content xmlns:xlink="http://www.w3.org/1999/xlink" content-type="dwc:institutional_code" xlink:type="simple">MZH</named-content>.</p><p>Costa Rica • 1 ♀; Guanacaste, 3 m SE R. Naranjo; 20–29 Nov. 1991; F.D. Parker leg.; <named-content xmlns:xlink="http://www.w3.org/1999/xlink" content-type="dwc:institutional_code" xlink:type="simple">LACM</named-content> • 1 ♂ 3 ♀; same as previous except date Apr. 1992 • 2 ♀; same as previous except date 1–15 Apr. 1992 • 1 ♀; same as previous except date 16–20 Apr. 1992 • 1 ♂ 2 ♀; same as previous except date 20–30 Apr. 1992 • 2 ♂ 4 ♀; same as previous except date May 1992 • 1 ♀; same as previous except date 11 May 1992 • 1 ♀; same as previous except date 16–31 May 1992 • 1 ♀; same as previous except date 24–31 May 1992 • 1 ♀; same as previous except date 1–5 Jun. 1992 • 1 ♂ 1 ♀; same as previous except date 1–15 Jun. 1992 • 1 ♂; same as previous except date 21–30 Sep. 1992 • 1 ♀; same as previous except date 1–9 Oct. 1992 • 1 ♀; same as previous except date 1–10 Oct. 1992 • 1 ♀; same as previous except date 15–30 Apr. 1993 • 1 ♂ 1 ♀; same as previous except date May 1993 • 2 ♀; same as previous except date 12–14 May 1993 • 1 ♀; same as previous except date 17 May 1993 • 1 ♂ 1 ♀; same as previous except date 1–15 Jun. 1993 • 1 ♀; same as previous except date 10–14 Jun. 1993 • 1 ♂; same as previous except date 18–23 Jun. 1993 • 1 ♂; same as previous except date 22 Jun. 1993 • 1 ♀; same as previous except date 13–31 Jul. 1993 • 1 ♀; same as previous except date 29–31 Jul. 1993 • 3 ♀; same as previous except date 14–20 Aug. 1993 • 2 ♀; same as previous except date 1–14 Sep. 1993 • 1 ♀; same as previous except date 7 Sep. 1993 • 1 ♂; Alajuela, 20 km S Upala; 1–10 May 1990; F.D. Parker leg.; <named-content xmlns:xlink="http://www.w3.org/1999/xlink" content-type="dwc:institutional_code" xlink:type="simple">LACM</named-content> • 1 ♀; same as previous except date 11–15 May 1990 • 1 ♀; same as previous except data 17 Sep. 1990 • 1 ♀; same as previous except date 11–21 Sep. 1991 • 1 ♀; same as previous except date 1–10 Oct. 1992 • 1 ♂; Puntarenas, Cordillera de Tilarán, Monteverde; 17 Aug. 2010; M. Hauser leg.; <named-content xmlns:xlink="http://www.w3.org/1999/xlink" content-type="dwc:institutional_code" xlink:type="simple">RMNH</named-content> (genitalia in fig. 281 drawn after this specimen).</p><p>El Salvador • 1 ♂ 1 ♀; Los Chorros National Park; 13 Jul. 1961; M.E. Irwin leg.; <named-content xmlns:xlink="http://www.w3.org/1999/xlink" content-type="dwc:institutional_code" xlink:type="simple">CNC</named-content>.</p><p>Mexico • 1 ♀; Oaxaca, El Camaron; 9.VI.1987; T. Taylor leg.; <named-content xmlns:xlink="http://www.w3.org/1999/xlink" content-type="dwc:institutional_code" xlink:type="simple">LACM</named-content> • 1 ♀; Veracruz 24, 1 mi E Jaltipan; 2 Sep. 1972; leg. Byers &amp; Thornhill; <named-content xmlns:xlink="http://www.w3.org/1999/xlink" content-type="dwc:institutional_code" xlink:type="simple">SEMC</named-content> • 1 ♂; Chiapas, Montebello Nat. Pk.; 1 Jun.1969; J.W. Boyes leg.; <named-content xmlns:xlink="http://www.w3.org/1999/xlink" content-type="dwc:institutional_code" xlink:type="simple">CNC</named-content>.</p></tp:treatment-sec><tp:treatment-sec sec-type="diagnosis" id="SECID0E3DBK"><title>Diagnosis.</title><p>Body length male 8–10 mm, female 10–12 mm. <italic><tp:taxon-name><tp:taxon-name-part taxon-name-part-type="genus" reg="Peradon">Peradon</tp:taxon-name-part> <tp:taxon-name-part taxon-name-part-type="species" reg="chrysopygus">chrysopygus</tp:taxon-name-part></tp:taxon-name></italic> belongs to the <italic><tp:taxon-name><tp:taxon-name-part taxon-name-part-type="genus" reg="Peradon"/><tp:taxon-name-part taxon-name-part-type="species" reg="flavofascium">flavofascium</tp:taxon-name-part></tp:taxon-name></italic> species group. Within this group, it is the only species in which the male has no yellow wing markings, the wing being entirely dusky grey. In the female there is a large yellow part in the wing basally, whereas cells r<sub>2+3</sub> and r<sub>4+5</sub> are entirely dark. The postponotum is pilose.</p></tp:treatment-sec><tp:treatment-sec sec-type="distribution" id="SECID0E2EBK"><title>Distribution.</title><p>Known from Belize, Costa Rica, El Salvador, and Mexico. This is the only known species of the <italic><tp:taxon-name><tp:taxon-name-part taxon-name-part-type="genus" reg="Peradon"/><tp:taxon-name-part taxon-name-part-type="species" reg="flavofascium">flavofascium</tp:taxon-name-part></tp:taxon-name></italic>-group in Central America.</p></tp:treatment-sec><tp:treatment-sec><!--Section generated to contain objects referenced in tp:taxon-treatment.--><fig id="F16" position="float" orientation="portrait"><object-id xmlns:xlink="http://www.w3.org/1999/xlink" content-type="doi" xlink:type="simple">10.3897/zookeys.896.36493.figures74-85</object-id><object-id xmlns:xlink="http://www.w3.org/1999/xlink" content-type="arpha" xlink:type="simple">98D6B74E-27CA-5A86-8E9D-B19A66FE6922</object-id><label>Figures 74–85.</label><caption><p>Wings of <italic><tp:taxon-name><tp:taxon-name-part taxon-name-part-type="genus" reg="Peradon">Peradon</tp:taxon-name-part></tp:taxon-name></italic> species of the <italic><tp:taxon-name><tp:taxon-name-part taxon-name-part-type="genus" reg="Peradon"/><tp:taxon-name-part taxon-name-part-type="species" reg="flavofascium">flavofascium</tp:taxon-name-part></tp:taxon-name></italic>-group <bold>74</bold><italic><tp:taxon-name><tp:taxon-name-part taxon-name-part-type="genus" reg="Peradon">P.</tp:taxon-name-part> <tp:taxon-name-part taxon-name-part-type="species" reg="flavofascium">flavofascium</tp:taxon-name-part></tp:taxon-name></italic> ♂ holotype <bold>75</bold><italic><tp:taxon-name><tp:taxon-name-part taxon-name-part-type="genus" reg="Peradon">P.</tp:taxon-name-part> <tp:taxon-name-part taxon-name-part-type="species" reg="flavofascium">flavofascium</tp:taxon-name-part></tp:taxon-name></italic> ♀ <bold>76</bold><italic><tp:taxon-name><tp:taxon-name-part taxon-name-part-type="genus" reg="Peradon">P.</tp:taxon-name-part> <tp:taxon-name-part taxon-name-part-type="species" reg="surinamensis">surinamensis</tp:taxon-name-part></tp:taxon-name></italic> ♂ holotype <bold>77</bold><italic><tp:taxon-name><tp:taxon-name-part taxon-name-part-type="genus" reg="Peradon">P.</tp:taxon-name-part> <tp:taxon-name-part taxon-name-part-type="species" reg="surinamensis">surinamensis</tp:taxon-name-part></tp:taxon-name></italic> ♀ Suriname <named-content xmlns:xlink="http://www.w3.org/1999/xlink" content-type="dwc:institutional_code" xlink:type="simple">RMNH</named-content><bold>78</bold><italic><tp:taxon-name><tp:taxon-name-part taxon-name-part-type="genus" reg="Peradon">P.</tp:taxon-name-part> <tp:taxon-name-part taxon-name-part-type="species" reg="aurigaster">aurigaster</tp:taxon-name-part></tp:taxon-name></italic> ♂ holotype <bold>79</bold><italic><tp:taxon-name><tp:taxon-name-part taxon-name-part-type="genus" reg="Peradon">P.</tp:taxon-name-part> <tp:taxon-name-part taxon-name-part-type="species" reg="aurigaster">aurigaster</tp:taxon-name-part></tp:taxon-name></italic> ♀ Peru <named-content xmlns:xlink="http://www.w3.org/1999/xlink" content-type="dwc:institutional_code" xlink:type="simple">CNC</named-content><bold>80</bold><italic><tp:taxon-name><tp:taxon-name-part taxon-name-part-type="genus" reg="Peradon">P.</tp:taxon-name-part> <tp:taxon-name-part taxon-name-part-type="species" reg="ballux">ballux</tp:taxon-name-part></tp:taxon-name></italic> ♂ holotype <bold>81</bold><italic><tp:taxon-name><tp:taxon-name-part taxon-name-part-type="genus" reg="Peradon">P.</tp:taxon-name-part> <tp:taxon-name-part taxon-name-part-type="species" reg="brevis">brevis</tp:taxon-name-part></tp:taxon-name></italic> ♂ holotype <bold>82</bold><italic><tp:taxon-name><tp:taxon-name-part taxon-name-part-type="genus" reg="Peradon">P.</tp:taxon-name-part> <tp:taxon-name-part taxon-name-part-type="species" reg="notialus">notialus</tp:taxon-name-part></tp:taxon-name></italic> ♂ holotype <bold>83</bold><italic><tp:taxon-name><tp:taxon-name-part taxon-name-part-type="genus" reg="Peradon">P.</tp:taxon-name-part> <tp:taxon-name-part taxon-name-part-type="species" reg="notialus">notialus</tp:taxon-name-part></tp:taxon-name></italic> ♀ paratype <bold>84</bold><italic><tp:taxon-name><tp:taxon-name-part taxon-name-part-type="genus" reg="Peradon">P.</tp:taxon-name-part> <tp:taxon-name-part taxon-name-part-type="species" reg="chrysopygus">chrysopygus</tp:taxon-name-part></tp:taxon-name></italic> ♂ Costa Rica <named-content xmlns:xlink="http://www.w3.org/1999/xlink" content-type="dwc:institutional_code" xlink:type="simple">RMNH</named-content><bold>85</bold><italic><tp:taxon-name><tp:taxon-name-part taxon-name-part-type="genus" reg="Peradon">P.</tp:taxon-name-part> <tp:taxon-name-part taxon-name-part-type="species" reg="chrysopygus">chrysopygus</tp:taxon-name-part></tp:taxon-name></italic> ♀ Belize <named-content xmlns:xlink="http://www.w3.org/1999/xlink" content-type="dwc:institutional_code" xlink:type="simple">MZH</named-content>.</p></caption><graphic xmlns:xlink="http://www.w3.org/1999/xlink" xlink:href="zookeys-896-001-g016.jpg" position="float" orientation="portrait" xlink:type="simple" id="oo_362286.jpg"><uri content-type="original_file" xlink:type="simple">https://binary.pensoft.net/fig/362286</uri></graphic></fig><fig id="F24" position="float" orientation="portrait"><object-id xmlns:xlink="http://www.w3.org/1999/xlink" content-type="doi" xlink:type="simple">10.3897/zookeys.896.36493.figures136-142</object-id><object-id xmlns:xlink="http://www.w3.org/1999/xlink" content-type="arpha" xlink:type="simple">E80499E7-2C44-5D99-B168-242F2752548F</object-id><label>Figures 136–142.</label><caption><p>Dorsal habitus of <italic><tp:taxon-name><tp:taxon-name-part taxon-name-part-type="genus" reg="Peradon">Peradon</tp:taxon-name-part></tp:taxon-name></italic> species (<italic><tp:taxon-name><tp:taxon-name-part taxon-name-part-type="genus" reg="Peradon"/><tp:taxon-name-part taxon-name-part-type="species" reg="flavofascium">flavofascium</tp:taxon-name-part></tp:taxon-name></italic> group) <bold>136</bold><italic><tp:taxon-name><tp:taxon-name-part taxon-name-part-type="genus" reg="Peradon">P.</tp:taxon-name-part> <tp:taxon-name-part taxon-name-part-type="species" reg="palpator">palpator</tp:taxon-name-part></tp:taxon-name></italic> ♂ holotype <bold>137</bold><italic><tp:taxon-name><tp:taxon-name-part taxon-name-part-type="genus" reg="Peradon">P.</tp:taxon-name-part> <tp:taxon-name-part taxon-name-part-type="species" reg="palpator">palpator</tp:taxon-name-part></tp:taxon-name></italic> ♀ paratype <bold>138</bold><italic><tp:taxon-name><tp:taxon-name-part taxon-name-part-type="genus" reg="Peradon">P.</tp:taxon-name-part> <tp:taxon-name-part taxon-name-part-type="species" reg="flavofascium">flavofascium</tp:taxon-name-part></tp:taxon-name></italic> ♂ Brazil MZUSP <bold>139</bold><italic><tp:taxon-name><tp:taxon-name-part taxon-name-part-type="genus" reg="Peradon">P.</tp:taxon-name-part> <tp:taxon-name-part taxon-name-part-type="species" reg="surinamensis">surinamensis</tp:taxon-name-part></tp:taxon-name></italic> ♀ paratype <bold>140</bold><italic><tp:taxon-name><tp:taxon-name-part taxon-name-part-type="genus" reg="Peradon">P.</tp:taxon-name-part> <tp:taxon-name-part taxon-name-part-type="species" reg="surinamensis">surinamensis</tp:taxon-name-part></tp:taxon-name></italic> ♂ holotype <bold>141</bold><italic><tp:taxon-name><tp:taxon-name-part taxon-name-part-type="genus" reg="Peradon">P.</tp:taxon-name-part> <tp:taxon-name-part taxon-name-part-type="species" reg="chrysopygus">chrysopygus</tp:taxon-name-part></tp:taxon-name></italic> ♂ Costa Rica <named-content xmlns:xlink="http://www.w3.org/1999/xlink" content-type="dwc:institutional_code" xlink:type="simple">LACM</named-content><bold>142</bold><italic><tp:taxon-name><tp:taxon-name-part taxon-name-part-type="genus" reg="Peradon">P.</tp:taxon-name-part> <tp:taxon-name-part taxon-name-part-type="species" reg="chrysopygus">chrysopygus</tp:taxon-name-part></tp:taxon-name></italic> ♀ Costa Rica <named-content xmlns:xlink="http://www.w3.org/1999/xlink" content-type="dwc:institutional_code" xlink:type="simple">LACM</named-content>. Scale bar: 10 mm.</p></caption><graphic xmlns:xlink="http://www.w3.org/1999/xlink" xlink:href="zookeys-896-001-g024.jpg" position="float" orientation="portrait" xlink:type="simple" id="oo_362294.jpg"><uri content-type="original_file" xlink:type="simple">https://binary.pensoft.net/fig/362294</uri></graphic></fig><fig id="F31" position="float" orientation="portrait"><object-id xmlns:xlink="http://www.w3.org/1999/xlink" content-type="doi" xlink:type="simple">10.3897/zookeys.896.36493.figures177-179</object-id><object-id xmlns:xlink="http://www.w3.org/1999/xlink" content-type="arpha" xlink:type="simple">C5A958B1-4F1F-547A-AA9B-DD7CEC9CFC42</object-id><label>Figures 177–179.</label><caption><p><italic><tp:taxon-name><tp:taxon-name-part taxon-name-part-type="genus" reg="Peradon">Peradon</tp:taxon-name-part> <tp:taxon-name-part taxon-name-part-type="species" reg="chrysopygus">chrysopygus</tp:taxon-name-part></tp:taxon-name></italic> female, holotype <bold>177</bold> habitus dorsal <bold>178</bold> habitus lateral <bold>179</bold> head frontal.</p></caption><graphic xmlns:xlink="http://www.w3.org/1999/xlink" xlink:href="zookeys-896-001-g033.jpg" position="float" orientation="portrait" xlink:type="simple" id="oo_362301.jpg"><uri content-type="original_file" xlink:type="simple">https://binary.pensoft.net/fig/362301</uri></graphic></fig><fig id="F48" position="float" orientation="portrait"><object-id xmlns:xlink="http://www.w3.org/1999/xlink" content-type="doi" xlink:type="simple">10.3897/zookeys.896.36493.figures280-283</object-id><object-id xmlns:xlink="http://www.w3.org/1999/xlink" content-type="arpha" xlink:type="simple">C6108299-87E8-5A2D-A661-4757B3464B78</object-id><label>Figures 280–283.</label><caption><p>Male genitalia of <italic><tp:taxon-name><tp:taxon-name-part taxon-name-part-type="genus" reg="Peradon">Peradon</tp:taxon-name-part></tp:taxon-name></italic> species <bold>280</bold><italic><tp:taxon-name><tp:taxon-name-part taxon-name-part-type="genus" reg="Peradon">P.</tp:taxon-name-part> <tp:taxon-name-part taxon-name-part-type="species" reg="brevis">brevis</tp:taxon-name-part></tp:taxon-name></italic> holotype <bold>281</bold><italic><tp:taxon-name><tp:taxon-name-part taxon-name-part-type="genus" reg="Peradon">P.</tp:taxon-name-part> <tp:taxon-name-part taxon-name-part-type="species" reg="chrysopygus">chrysopygus</tp:taxon-name-part></tp:taxon-name></italic> Costa Rica <named-content xmlns:xlink="http://www.w3.org/1999/xlink" content-type="dwc:institutional_code" xlink:type="simple">RMNH</named-content><bold>282</bold><italic><tp:taxon-name><tp:taxon-name-part taxon-name-part-type="genus" reg="Peradon">P.</tp:taxon-name-part> <tp:taxon-name-part taxon-name-part-type="species" reg="ballux">ballux</tp:taxon-name-part></tp:taxon-name></italic> holotype <bold>283</bold><italic><tp:taxon-name><tp:taxon-name-part taxon-name-part-type="genus" reg="Peradon">P.</tp:taxon-name-part> <tp:taxon-name-part taxon-name-part-type="species" reg="aurigaster">aurigaster</tp:taxon-name-part></tp:taxon-name></italic> Bolivia <named-content xmlns:xlink="http://www.w3.org/1999/xlink" content-type="dwc:institutional_code" xlink:type="simple">RMNH</named-content>.</p></caption><graphic xmlns:xlink="http://www.w3.org/1999/xlink" xlink:href="zookeys-896-001-g051.jpg" position="float" orientation="portrait" xlink:type="simple" id="oo_362318.jpg"><uri content-type="original_file" xlink:type="simple">https://binary.pensoft.net/fig/362318</uri></graphic></fig></tp:treatment-sec><ref-list><ref id="B29"><mixed-citation xmlns:xlink="http://www.w3.org/1999/xlink" xlink:type="simple"><person-group><name name-style="western"><surname>Thompson</surname><given-names>FC</given-names></name><name name-style="western"><surname>Vockeroth</surname><given-names>JR</given-names></name><name name-style="western"><surname>Sedman</surname><given-names>YS</given-names></name></person-group> (<year>1976</year>) <article-title>Family <tp:taxon-name><tp:taxon-name-part taxon-name-part-type="family">Syrphidae</tp:taxon-name-part></tp:taxon-name>.</article-title><source>A catalogue of the <tp:taxon-name><tp:taxon-name-part taxon-name-part-type="order">Diptera</tp:taxon-name-part></tp:taxon-name> of the Americas south of the United States</source><volume>46</volume>: <fpage>1</fpage>–<lpage>195</lpage>. <ext-link xlink:type="simple" ext-link-type="doi" xlink:href="10.5962/bhl.title.49898">https://doi.org/10.5962/bhl.title.49898</ext-link></mixed-citation></ref><ref id="B25"><mixed-citation xmlns:xlink="http://www.w3.org/1999/xlink" xlink:type="simple"><person-group><name name-style="western"><surname>Reemer</surname><given-names>M</given-names></name><name name-style="western"><surname>Ståhls</surname><given-names>G</given-names></name></person-group> (<year>2013a</year>) <article-title>Generic revision and species classification of the <tp:taxon-name><tp:taxon-name-part taxon-name-part-type="subfamily">Microdontinae</tp:taxon-name-part></tp:taxon-name> (<tp:taxon-name><tp:taxon-name-part taxon-name-part-type="order">Diptera</tp:taxon-name-part></tp:taxon-name>, <tp:taxon-name><tp:taxon-name-part taxon-name-part-type="family">Syrphidae</tp:taxon-name-part></tp:taxon-name>).</article-title><source>ZooKeys</source><volume>288</volume>: <fpage>1</fpage>–<lpage>213</lpage>. <ext-link xlink:type="simple" ext-link-type="doi" xlink:href="10.3897/zookeys.288.4095">https://doi.org/10.3897/zookeys.288.4095</ext-link></mixed-citation></ref></ref-list></tp:taxon-treatment>
