# Supplementary material for: Revision of the Neotropical hoverfly genus Peradon Reemer (Diptera, Syrphidae, Microdontinae)
Source: Zookeys. 2019 Dec 5;896:1–93. doi: 10.3897/zookeys.896.36493 (PMC6908515; doi:10.3897/zookeys.896.36493)
Supplement: XML Treatment for Peradon niger [file zookeys.896.36493-treatment21.xml]

<!DOCTYPE tp:taxon-treatment
  PUBLIC "-//TaxonX//DTD Taxonomic Treatment Publishing DTD v0 20100105//EN" "tax-treatment-NSO.dtd">
<tp:taxon-treatment xmlns:tp="http://www.plazi.org/taxpub"><tp:treatment-meta><kwd-group><label>Taxon classification</label><kwd><named-content xmlns:xlink="http://www.w3.org/1999/xlink" content-type="kingdom">Animalia</named-content></kwd><kwd><named-content xmlns:xlink="http://www.w3.org/1999/xlink" content-type="order">Diptera</named-content></kwd><kwd><named-content xmlns:xlink="http://www.w3.org/1999/xlink" content-type="family">Syrphidae</named-content></kwd></kwd-group><mixed-citation publication-type="journal"><person-group><name><surname>Reemer</surname><given-names>Menno</given-names></name><name><surname>Skevington</surname><given-names>Jeffrey H.</given-names></name><name><surname>Kelso</surname><given-names>Scott</given-names></name></person-group><article-title>Revision of the Neotropical hoverfly genus <italic><tp:taxon-name><tp:taxon-name-part taxon-name-part-type="genus" reg="Peradon">Peradon</tp:taxon-name-part></tp:taxon-name></italic> Reemer (<tp:taxon-name><tp:taxon-name-part taxon-name-part-type="order">Diptera</tp:taxon-name-part></tp:taxon-name>, <tp:taxon-name><tp:taxon-name-part taxon-name-part-type="family">Syrphidae</tp:taxon-name-part></tp:taxon-name>, <tp:taxon-name><tp:taxon-name-part taxon-name-part-type="subfamily">Microdontinae</tp:taxon-name-part></tp:taxon-name>)</article-title><source>Zookeys</source><day>05</day><month>12</month><year>2019</year><volume>896</volume><fpage>1</fpage><lpage>93</lpage><pub-id pub-id-type="doi">10.3897/zookeys.896.36493</pub-id></mixed-citation></tp:treatment-meta><tp:nomenclature><tp:taxon-name><object-id xmlns:xlink="http://www.w3.org/1999/xlink" content-type="arpha" xlink:type="simple">9FA5C9DD-4C78-5167-AD11-E48DC2B7B36A</object-id>
              <tp:taxon-name-part taxon-name-part-type="genus" reg="Peradon">Peradon</tp:taxon-name-part>
              <tp:taxon-name-part taxon-name-part-type="species" reg="niger">niger</tp:taxon-name-part>
            </tp:taxon-name><tp:taxon-authority>(Williston)</tp:taxon-authority><xref ref-type="fig" rid="F10">Figs 46</xref><xref ref-type="fig" rid="F22">, 123</xref><xref ref-type="fig" rid="F22">, 124</xref><xref ref-type="fig" rid="F37">, 216</xref><xref ref-type="fig" rid="F37">, 217</xref><xref ref-type="fig" rid="F46">, 270</xref><tp:nomenclature-citation-list><tp:nomenclature-citation><tp:taxon-name>
                  <tp:taxon-name-part taxon-name-part-type="genus" reg="Microdon">Microdon</tp:taxon-name-part> <tp:taxon-name-part taxon-name-part-type="species" reg="niger">niger</tp:taxon-name-part></tp:taxon-name><comment>Williston, 1891: 4. Holotype ♂: Mexico (<named-content xmlns:xlink="http://www.w3.org/1999/xlink" content-type="dwc:institutional_code" xlink:type="simple">NHMUK</named-content>) [examined]; <xref ref-type="bibr" rid="B29">Thompson et al. 1976</xref>: 66.</comment></tp:nomenclature-citation><tp:nomenclature-citation><tp:taxon-name>
                  <tp:taxon-name-part taxon-name-part-type="genus" reg="Microdon">Microdon</tp:taxon-name-part> <tp:taxon-name-part taxon-name-part-type="species" reg="manni">manni</tp:taxon-name-part></tp:taxon-name><comment>Shannon, 1923: 80. Holotype ♀: Bolivia (<named-content xmlns:xlink="http://www.w3.org/1999/xlink" content-type="dwc:institutional_code" xlink:type="simple">USNM</named-content>) [examined].</comment></tp:nomenclature-citation><tp:nomenclature-citation><tp:taxon-name>
                  <tp:taxon-name-part taxon-name-part-type="genus" reg="Peradon">Peradon</tp:taxon-name-part> <tp:taxon-name-part taxon-name-part-type="species" reg="niger">niger</tp:taxon-name-part></tp:taxon-name><comment>(Williston): <xref ref-type="bibr" rid="B25">Reemer and Ståhls 2013a</xref>: 146.</comment></tp:nomenclature-citation></tp:nomenclature-citation-list></tp:nomenclature><tp:treatment-sec sec-type="Studied type specimens" id="SECID0ELWDK"><title>Studied type specimens.</title><p>Mexico • 1 ♂, holotype of <italic><tp:taxon-name><tp:taxon-name-part taxon-name-part-type="genus" reg="Microdon">Microdon</tp:taxon-name-part> <tp:taxon-name-part taxon-name-part-type="species" reg="niger">niger</tp:taxon-name-part></tp:taxon-name></italic> Williston; Pancina, Vera Paz., Champion”; 1903; F.D. Godman &amp; O. Salvin leg.; <named-content xmlns:xlink="http://www.w3.org/1999/xlink" content-type="dwc:institutional_code" xlink:type="simple">NHMUK</named-content>. Label 1 (small, round, red-bordered): “Holo- / type”; label 2: “Pancina, / Vera Paz. / Champion.”; label 3: “Sp. figured.”; label 4: “Microdon [male sign] / niger, Will.”; label 5: “Biol. Centr. Amer. / Dipt. - Syrphidae. / F.D. Godman, / O. Salvin. / 1903-51.”.</p><p>Bolivia • 1 ♀, holotype of <italic><tp:taxon-name><tp:taxon-name-part taxon-name-part-type="genus" reg="Microdon">Microdon</tp:taxon-name-part> <tp:taxon-name-part taxon-name-part-type="species" reg="manni">manni</tp:taxon-name-part></tp:taxon-name></italic> Shannon; <named-content xmlns:xlink="http://www.w3.org/1999/xlink" content-type="dwc:institutional_code" xlink:type="simple">USNM</named-content>. Label 1: “Ivon Beni / Mann. Bol.”; label 2: “W.M. Mann / collector”; label 3 (red): “Type No. / 25951 / U.S.N.M.”; label 4: “Microdon / manni / Shannon”; label 5: “= niger Will. / C.T.G.”; label 6 (barcode): “USMM ENT 00250236”.</p></tp:treatment-sec><tp:treatment-sec sec-type="Additional specimens" id="SECID0EQXDK"><title>Additional specimens.</title><p>Mexico • 1 ♂; Chiapas, 6.0 km SW Ocosingo; 22 Sep. 1992; M. Wood leg.; <named-content xmlns:xlink="http://www.w3.org/1999/xlink" content-type="dwc:institutional_code" xlink:type="simple">CNC</named-content>.</p><p>Peru • 1 ♀; Madre de Dios, Rio Tambopata Reserve, 30 air km SW Puerto Maldonado; 1–26 Nov. 1982; E.S. Ross leg.; <named-content xmlns:xlink="http://www.w3.org/1999/xlink" content-type="dwc:institutional_code" xlink:type="simple">CAS</named-content>.</p></tp:treatment-sec><tp:treatment-sec sec-type="diagnosis" id="SECID0EIYDK"><title>Diagnosis.</title><p>Body length: male 14.5–15 mm, female 15.5–16 mm. This is a species with a black body and blackish wings with a large whitish apical wing mark. From similarly coloured species (<italic><tp:taxon-name><tp:taxon-name-part taxon-name-part-type="genus" reg="Peradon">P.</tp:taxon-name-part> <tp:taxon-name-part taxon-name-part-type="species" reg="bispina">bispina</tp:taxon-name-part></tp:taxon-name></italic>, <italic><tp:taxon-name><tp:taxon-name-part taxon-name-part-type="genus" reg="Peradon">P.</tp:taxon-name-part> <tp:taxon-name-part taxon-name-part-type="species" reg="normalis">normalis</tp:taxon-name-part></tp:taxon-name></italic>, <italic><tp:taxon-name><tp:taxon-name-part taxon-name-part-type="genus" reg="Peradon">P.</tp:taxon-name-part> <tp:taxon-name-part taxon-name-part-type="species" reg="pompiloides">pompiloides</tp:taxon-name-part></tp:taxon-name></italic>) this species differs by the entirely microtrichose alula.</p></tp:treatment-sec><tp:treatment-sec sec-type="notes" id="SECID0EPZDK"><title>Notes.</title><p>The two specimens from Mexico (including the type of <italic><tp:taxon-name><tp:taxon-name-part taxon-name-part-type="genus" reg="Peradon">P.</tp:taxon-name-part> <tp:taxon-name-part taxon-name-part-type="species" reg="niger">niger</tp:taxon-name-part></tp:taxon-name></italic>) are males, whereas the two specimens from Bolivia (i.e., the type of <italic><tp:taxon-name><tp:taxon-name-part taxon-name-part-type="genus" reg="Peradon">P.</tp:taxon-name-part> <tp:taxon-name-part taxon-name-part-type="species" reg="manni">manni</tp:taxon-name-part></tp:taxon-name></italic>) and Peru are both females. Apart from usual sexual dimorphism, no morphological differences could be found. This supports the synonymization of <italic><tp:taxon-name><tp:taxon-name-part taxon-name-part-type="genus" reg="Microdon">Microdon</tp:taxon-name-part> <tp:taxon-name-part taxon-name-part-type="species" reg="manni">manni</tp:taxon-name-part></tp:taxon-name></italic> Shannon with <italic><tp:taxon-name><tp:taxon-name-part taxon-name-part-type="genus" reg="Microdon">M.</tp:taxon-name-part> <tp:taxon-name-part taxon-name-part-type="species" reg="niger">niger</tp:taxon-name-part></tp:taxon-name></italic> Williston by <xref ref-type="bibr" rid="B29">Thompson et al. (1976)</xref>. However, the type localities of these taxa (Bolivia and Mexico, respectively) are far apart, and the types are of opposite sexes. Support for this synonymy would be stronger if males and females of both areas could be compared with each other.</p></tp:treatment-sec><tp:treatment-sec sec-type="distribution" id="SECID0EF2DK"><title>Distribution.</title><p>Known from southern Mexico and Amazonian parts of Bolivia and Peru.</p></tp:treatment-sec><tp:treatment-sec><!--Section generated to contain objects referenced in tp:taxon-treatment.--><fig id="F10" position="float" orientation="portrait"><object-id xmlns:xlink="http://www.w3.org/1999/xlink" content-type="doi" xlink:type="simple">10.3897/zookeys.896.36493.figures36-47</object-id><object-id xmlns:xlink="http://www.w3.org/1999/xlink" content-type="arpha" xlink:type="simple">0D8D8D3F-8D15-5FBC-A811-14A15D0CEDF9</object-id><label>Figures 36–47.</label><caption><p><bold>36–46</bold> Wings of <italic><tp:taxon-name><tp:taxon-name-part taxon-name-part-type="genus" reg="Peradon">Peradon</tp:taxon-name-part></tp:taxon-name></italic> species of the <italic><tp:taxon-name><tp:taxon-name-part taxon-name-part-type="genus" reg="Peradon"/><tp:taxon-name-part taxon-name-part-type="species" reg="bidens">bidens</tp:taxon-name-part></tp:taxon-name></italic>-group: <bold>36</bold><italic><tp:taxon-name><tp:taxon-name-part taxon-name-part-type="genus" reg="Peradon">P.</tp:taxon-name-part> <tp:taxon-name-part taxon-name-part-type="species" reg="bidens">bidens</tp:taxon-name-part></tp:taxon-name></italic> ♂ Suriname <named-content xmlns:xlink="http://www.w3.org/1999/xlink" content-type="dwc:institutional_code" xlink:type="simple">RMNH</named-content><bold>37</bold><italic><tp:taxon-name><tp:taxon-name-part taxon-name-part-type="genus" reg="Peradon">P.</tp:taxon-name-part> <tp:taxon-name-part taxon-name-part-type="species" reg="bispina">bispina</tp:taxon-name-part></tp:taxon-name></italic> ♂ holotype <bold>38</bold><italic><tp:taxon-name><tp:taxon-name-part taxon-name-part-type="genus" reg="Peradon">P.</tp:taxon-name-part> <tp:taxon-name-part taxon-name-part-type="species" reg="aurifascia">aurifascia</tp:taxon-name-part></tp:taxon-name></italic> ♂ holotype <bold>39</bold><italic><tp:taxon-name><tp:taxon-name-part taxon-name-part-type="genus" reg="Peradon">P.</tp:taxon-name-part> <tp:taxon-name-part taxon-name-part-type="species" reg="angustiventris">angustiventris</tp:taxon-name-part></tp:taxon-name></italic> ♂ Suriname <named-content xmlns:xlink="http://www.w3.org/1999/xlink" content-type="dwc:institutional_code" xlink:type="simple">RMNH</named-content><bold>40</bold><italic><tp:taxon-name><tp:taxon-name-part taxon-name-part-type="genus" reg="Peradon">P.</tp:taxon-name-part> <tp:taxon-name-part taxon-name-part-type="species" reg="angustus">angustus</tp:taxon-name-part></tp:taxon-name></italic> ♀ neotype <bold>41</bold><italic><tp:taxon-name><tp:taxon-name-part taxon-name-part-type="genus" reg="Peradon">P.</tp:taxon-name-part> <tp:taxon-name-part taxon-name-part-type="species" reg="flavipennis">flavipennis</tp:taxon-name-part></tp:taxon-name></italic> ♀ holotype <bold>42</bold><italic><tp:taxon-name><tp:taxon-name-part taxon-name-part-type="genus" reg="Peradon">P.</tp:taxon-name-part> <tp:taxon-name-part taxon-name-part-type="species" reg="normalis">normalis</tp:taxon-name-part></tp:taxon-name></italic> var. SUR-17B ♀ Suriname <named-content xmlns:xlink="http://www.w3.org/1999/xlink" content-type="dwc:institutional_code" xlink:type="simple">RMNH</named-content><bold>43</bold><italic><tp:taxon-name><tp:taxon-name-part taxon-name-part-type="genus" reg="Peradon">P.</tp:taxon-name-part> <tp:taxon-name-part taxon-name-part-type="species" reg="normalis">normalis</tp:taxon-name-part></tp:taxon-name></italic> typical var. ♀ Suriname <named-content xmlns:xlink="http://www.w3.org/1999/xlink" content-type="dwc:institutional_code" xlink:type="simple">RMNH</named-content><bold>44</bold><italic><tp:taxon-name><tp:taxon-name-part taxon-name-part-type="genus" reg="Peradon">P.</tp:taxon-name-part> <tp:taxon-name-part taxon-name-part-type="species" reg="pompiloides">pompiloides</tp:taxon-name-part></tp:taxon-name></italic> ♂ holotype <bold>45</bold><italic><tp:taxon-name><tp:taxon-name-part taxon-name-part-type="genus" reg="Peradon">P.</tp:taxon-name-part> <tp:taxon-name-part taxon-name-part-type="species" reg="pompiloides">pompiloides</tp:taxon-name-part></tp:taxon-name></italic> ♀ paratype <bold>46</bold><italic><tp:taxon-name><tp:taxon-name-part taxon-name-part-type="genus" reg="Peradon">P.</tp:taxon-name-part> <tp:taxon-name-part taxon-name-part-type="species" reg="niger">niger</tp:taxon-name-part></tp:taxon-name></italic> ♂ holotype <bold>47</bold> Wing of <italic><tp:taxon-name><tp:taxon-name-part taxon-name-part-type="genus" reg="Peradon">P.</tp:taxon-name-part> <tp:taxon-name-part taxon-name-part-type="species" reg="palpator">palpator</tp:taxon-name-part></tp:taxon-name></italic> ♂ holotype (<italic><tp:taxon-name><tp:taxon-name-part taxon-name-part-type="genus" reg="Peradon"/><tp:taxon-name-part taxon-name-part-type="species" reg="flavofascium">flavofascium</tp:taxon-name-part></tp:taxon-name></italic> group)</p></caption><graphic xmlns:xlink="http://www.w3.org/1999/xlink" xlink:href="zookeys-896-001-g010.jpg" position="float" orientation="portrait" xlink:type="simple" id="oo_362280.jpg"><uri content-type="original_file" xlink:type="simple">https://binary.pensoft.net/fig/362280</uri></graphic></fig><fig id="F22" position="float" orientation="portrait"><object-id xmlns:xlink="http://www.w3.org/1999/xlink" content-type="doi" xlink:type="simple">10.3897/zookeys.896.36493.figures119-128</object-id><object-id xmlns:xlink="http://www.w3.org/1999/xlink" content-type="arpha" xlink:type="simple">F607AE07-C38D-519B-ACDB-0BB24422EE93</object-id><label>Figures 119–128.</label><caption><p>Dorsal habitus of <italic><tp:taxon-name><tp:taxon-name-part taxon-name-part-type="genus" reg="Peradon">Peradon</tp:taxon-name-part></tp:taxon-name></italic> species (<italic><tp:taxon-name><tp:taxon-name-part taxon-name-part-type="genus" reg="Peradon"/><tp:taxon-name-part taxon-name-part-type="species" reg="bidens">bidens</tp:taxon-name-part></tp:taxon-name></italic> group) <bold>119</bold><tp:taxon-name><tp:taxon-name-part taxon-name-part-type="genus" reg="Peradon">P.</tp:taxon-name-part> <tp:taxon-name-part taxon-name-part-type="uncertainty-rank">?</tp:taxon-name-part> <tp:taxon-name-part taxon-name-part-type="species" reg="normalis">normalis</tp:taxon-name-part></tp:taxon-name> ♂ Brazil Rondonia <named-content xmlns:xlink="http://www.w3.org/1999/xlink" content-type="dwc:institutional_code" xlink:type="simple">LACM</named-content><bold>120</bold><italic><tp:taxon-name><tp:taxon-name-part taxon-name-part-type="genus" reg="Peradon">P.</tp:taxon-name-part> <tp:taxon-name-part taxon-name-part-type="species" reg="normalis">normalis</tp:taxon-name-part></tp:taxon-name></italic> typical morph ♀ French Guiana <named-content xmlns:xlink="http://www.w3.org/1999/xlink" content-type="dwc:institutional_code" xlink:type="simple">RMNH</named-content><bold>121</bold><italic><tp:taxon-name><tp:taxon-name-part taxon-name-part-type="genus" reg="Peradon">P.</tp:taxon-name-part> <tp:taxon-name-part taxon-name-part-type="species" reg="normalis">normalis</tp:taxon-name-part></tp:taxon-name></italic> red morph ♀ Brazil Pará <named-content xmlns:xlink="http://www.w3.org/1999/xlink" content-type="dwc:institutional_code" xlink:type="simple">LACM</named-content><bold>122</bold><italic><tp:taxon-name><tp:taxon-name-part taxon-name-part-type="genus" reg="Peradon">P.</tp:taxon-name-part> <tp:taxon-name-part taxon-name-part-type="species" reg="normalis">normalis</tp:taxon-name-part></tp:taxon-name></italic> SUR-17b morph ♀ <bold>123</bold><italic><tp:taxon-name><tp:taxon-name-part taxon-name-part-type="genus" reg="Peradon">P.</tp:taxon-name-part> <tp:taxon-name-part taxon-name-part-type="species" reg="niger">niger</tp:taxon-name-part></tp:taxon-name></italic> ♂ holotype <bold>124</bold><italic><tp:taxon-name><tp:taxon-name-part taxon-name-part-type="genus" reg="Peradon">P.</tp:taxon-name-part> <tp:taxon-name-part taxon-name-part-type="species" reg="niger">niger</tp:taxon-name-part></tp:taxon-name></italic> ♀ (holotype <italic><tp:taxon-name><tp:taxon-name-part taxon-name-part-type="genus" reg="Microdon">M.</tp:taxon-name-part> <tp:taxon-name-part taxon-name-part-type="species" reg="manni">manni</tp:taxon-name-part></tp:taxon-name></italic> Shannon) <bold>125</bold><italic><tp:taxon-name><tp:taxon-name-part taxon-name-part-type="genus" reg="Peradon">P.</tp:taxon-name-part> <tp:taxon-name-part taxon-name-part-type="species" reg="flavipennis">flavipennis</tp:taxon-name-part></tp:taxon-name></italic> ♀ holotype <bold>126</bold><italic><tp:taxon-name><tp:taxon-name-part taxon-name-part-type="genus" reg="Peradon">P.</tp:taxon-name-part> <tp:taxon-name-part taxon-name-part-type="species" reg="pompiloides">pompiloides</tp:taxon-name-part></tp:taxon-name></italic> ♂ holotype <bold>127</bold><italic><tp:taxon-name><tp:taxon-name-part taxon-name-part-type="genus" reg="Peradon">P.</tp:taxon-name-part> <tp:taxon-name-part taxon-name-part-type="species" reg="pompiloides">pompiloides</tp:taxon-name-part></tp:taxon-name></italic> ♀ paratype <bold>128</bold><italic><tp:taxon-name><tp:taxon-name-part taxon-name-part-type="genus" reg="Peradon">P.</tp:taxon-name-part> <tp:taxon-name-part taxon-name-part-type="species" reg="bispina">bispina</tp:taxon-name-part></tp:taxon-name></italic> ♂ Brazil <named-content xmlns:xlink="http://www.w3.org/1999/xlink" content-type="dwc:institutional_code" xlink:type="simple">CNC</named-content>. Scale bar: 10 mm.</p></caption><graphic xmlns:xlink="http://www.w3.org/1999/xlink" xlink:href="zookeys-896-001-g022.jpg" position="float" orientation="portrait" xlink:type="simple" id="oo_362292.jpg"><uri content-type="original_file" xlink:type="simple">https://binary.pensoft.net/fig/362292</uri></graphic></fig><fig id="F37" position="float" orientation="portrait"><object-id xmlns:xlink="http://www.w3.org/1999/xlink" content-type="doi" xlink:type="simple">10.3897/zookeys.896.36493.figures212-217</object-id><object-id xmlns:xlink="http://www.w3.org/1999/xlink" content-type="arpha" xlink:type="simple">F81B7C9D-2FA7-5E23-AAEE-4DC0F68EFE73</object-id><label>Figures 212–217.</label><caption><p><bold>212–215</bold><italic><tp:taxon-name><tp:taxon-name-part taxon-name-part-type="genus" reg="Peradon">Peradon</tp:taxon-name-part> <tp:taxon-name-part taxon-name-part-type="species" reg="luridescens">luridescens</tp:taxon-name-part></tp:taxon-name></italic> female, holotype: <bold>212</bold> habitus dorsal <bold>213</bold> habitus lateral <bold>214</bold> head frontal <bold>215</bold> head lateral <bold>216, 217</bold><italic><tp:taxon-name><tp:taxon-name-part taxon-name-part-type="genus" reg="Peradon">Peradon</tp:taxon-name-part> <tp:taxon-name-part taxon-name-part-type="species" reg="niger">niger</tp:taxon-name-part></tp:taxon-name></italic> male, holotype: <bold>216</bold> habitus dorsal <bold>217</bold> head frontal.</p></caption><graphic xmlns:xlink="http://www.w3.org/1999/xlink" xlink:href="zookeys-896-001-g039.jpg" position="float" orientation="portrait" xlink:type="simple" id="oo_362307.jpg"><uri content-type="original_file" xlink:type="simple">https://binary.pensoft.net/fig/362307</uri></graphic></fig><fig id="F46" position="float" orientation="portrait"><object-id xmlns:xlink="http://www.w3.org/1999/xlink" content-type="doi" xlink:type="simple">10.3897/zookeys.896.36493.figures268-273</object-id><object-id xmlns:xlink="http://www.w3.org/1999/xlink" content-type="arpha" xlink:type="simple">56C43823-972B-5F74-B276-C84EB1A603C6</object-id><label>Figures 268–273.</label><caption><p>Male genitalia of <italic><tp:taxon-name><tp:taxon-name-part taxon-name-part-type="genus" reg="Peradon">Peradon</tp:taxon-name-part></tp:taxon-name></italic> species <bold>268</bold><italic><tp:taxon-name><tp:taxon-name-part taxon-name-part-type="genus" reg="Peradon">P.</tp:taxon-name-part> <tp:taxon-name-part taxon-name-part-type="species" reg="costaricensis">costaricensis</tp:taxon-name-part></tp:taxon-name></italic> paratype <bold>269</bold><tp:taxon-name><tp:taxon-name-part taxon-name-part-type="genus" reg="Peradon">P.</tp:taxon-name-part> <tp:taxon-name-part taxon-name-part-type="uncertainty-rank">?</tp:taxon-name-part> <tp:taxon-name-part taxon-name-part-type="species" reg="normalis">normalis</tp:taxon-name-part></tp:taxon-name> Brazil Rondonia <named-content xmlns:xlink="http://www.w3.org/1999/xlink" content-type="dwc:institutional_code" xlink:type="simple">LACM</named-content><bold>270</bold><italic><tp:taxon-name><tp:taxon-name-part taxon-name-part-type="genus" reg="Peradon">P.</tp:taxon-name-part> <tp:taxon-name-part taxon-name-part-type="species" reg="niger">niger</tp:taxon-name-part></tp:taxon-name></italic> holotype <bold>271</bold><italic><tp:taxon-name><tp:taxon-name-part taxon-name-part-type="genus" reg="Peradon">P.</tp:taxon-name-part> <tp:taxon-name-part taxon-name-part-type="species" reg="bispina">bispina</tp:taxon-name-part></tp:taxon-name></italic> holotype <bold>272</bold><italic><tp:taxon-name><tp:taxon-name-part taxon-name-part-type="genus" reg="Peradon">P.</tp:taxon-name-part> <tp:taxon-name-part taxon-name-part-type="species" reg="pompiloides">pompiloides</tp:taxon-name-part></tp:taxon-name></italic> holotype <bold>273</bold><italic><tp:taxon-name><tp:taxon-name-part taxon-name-part-type="genus" reg="Peradon">P.</tp:taxon-name-part> <tp:taxon-name-part taxon-name-part-type="species" reg="aurifascia">aurifascia</tp:taxon-name-part></tp:taxon-name></italic> Sao Paulo <named-content xmlns:xlink="http://www.w3.org/1999/xlink" content-type="dwc:institutional_code" xlink:type="simple">CNC</named-content>.</p></caption><graphic xmlns:xlink="http://www.w3.org/1999/xlink" xlink:href="zookeys-896-001-g049.jpg" position="float" orientation="portrait" xlink:type="simple" id="oo_362316.jpg"><uri content-type="original_file" xlink:type="simple">https://binary.pensoft.net/fig/362316</uri></graphic></fig></tp:treatment-sec><ref-list><ref id="B29"><mixed-citation xmlns:xlink="http://www.w3.org/1999/xlink" xlink:type="simple"><person-group><name name-style="western"><surname>Thompson</surname><given-names>FC</given-names></name><name name-style="western"><surname>Vockeroth</surname><given-names>JR</given-names></name><name name-style="western"><surname>Sedman</surname><given-names>YS</given-names></name></person-group> (<year>1976</year>) <article-title>Family <tp:taxon-name><tp:taxon-name-part taxon-name-part-type="family">Syrphidae</tp:taxon-name-part></tp:taxon-name>.</article-title><source>A catalogue of the <tp:taxon-name><tp:taxon-name-part taxon-name-part-type="order">Diptera</tp:taxon-name-part></tp:taxon-name> of the Americas south of the United States</source><volume>46</volume>: <fpage>1</fpage>–<lpage>195</lpage>. <ext-link xlink:type="simple" ext-link-type="doi" xlink:href="10.5962/bhl.title.49898">https://doi.org/10.5962/bhl.title.49898</ext-link></mixed-citation></ref><ref id="B25"><mixed-citation xmlns:xlink="http://www.w3.org/1999/xlink" xlink:type="simple"><person-group><name name-style="western"><surname>Reemer</surname><given-names>M</given-names></name><name name-style="western"><surname>Ståhls</surname><given-names>G</given-names></name></person-group> (<year>2013a</year>) <article-title>Generic revision and species classification of the <tp:taxon-name><tp:taxon-name-part taxon-name-part-type="subfamily">Microdontinae</tp:taxon-name-part></tp:taxon-name> (<tp:taxon-name><tp:taxon-name-part taxon-name-part-type="order">Diptera</tp:taxon-name-part></tp:taxon-name>, <tp:taxon-name><tp:taxon-name-part taxon-name-part-type="family">Syrphidae</tp:taxon-name-part></tp:taxon-name>).</article-title><source>ZooKeys</source><volume>288</volume>: <fpage>1</fpage>–<lpage>213</lpage>. <ext-link xlink:type="simple" ext-link-type="doi" xlink:href="10.3897/zookeys.288.4095">https://doi.org/10.3897/zookeys.288.4095</ext-link></mixed-citation></ref></ref-list></tp:taxon-treatment>
