# Supplementary material for: Revision of the Neotropical hoverfly genus Peradon Reemer (Diptera, Syrphidae, Microdontinae)
Source: Zookeys. 2019 Dec 5;896:1–93. doi: 10.3897/zookeys.896.36493 (PMC6908515; doi:10.3897/zookeys.896.36493)
Supplement: XML Treatment for Peradon notialus [file zookeys.896.36493-treatment23.xml]

<!DOCTYPE tp:taxon-treatment
  PUBLIC "-//TaxonX//DTD Taxonomic Treatment Publishing DTD v0 20100105//EN" "tax-treatment-NSO.dtd">
<tp:taxon-treatment xmlns:tp="http://www.plazi.org/taxpub"><tp:treatment-meta><kwd-group><label>Taxon classification</label><kwd><named-content xmlns:xlink="http://www.w3.org/1999/xlink" content-type="kingdom">Animalia</named-content></kwd><kwd><named-content xmlns:xlink="http://www.w3.org/1999/xlink" content-type="order">Diptera</named-content></kwd><kwd><named-content xmlns:xlink="http://www.w3.org/1999/xlink" content-type="family">Syrphidae</named-content></kwd></kwd-group><mixed-citation publication-type="journal"><person-group><name><surname>Reemer</surname><given-names>Menno</given-names></name><name><surname>Skevington</surname><given-names>Jeffrey H.</given-names></name><name><surname>Kelso</surname><given-names>Scott</given-names></name></person-group><article-title>Revision of the Neotropical hoverfly genus <italic><tp:taxon-name><tp:taxon-name-part taxon-name-part-type="genus" reg="Peradon">Peradon</tp:taxon-name-part></tp:taxon-name></italic> Reemer (<tp:taxon-name><tp:taxon-name-part taxon-name-part-type="order">Diptera</tp:taxon-name-part></tp:taxon-name>, <tp:taxon-name><tp:taxon-name-part taxon-name-part-type="family">Syrphidae</tp:taxon-name-part></tp:taxon-name>, <tp:taxon-name><tp:taxon-name-part taxon-name-part-type="subfamily">Microdontinae</tp:taxon-name-part></tp:taxon-name>)</article-title><source>Zookeys</source><day>05</day><month>12</month><year>2019</year><volume>896</volume><fpage>1</fpage><lpage>93</lpage><pub-id pub-id-type="doi">10.3897/zookeys.896.36493</pub-id></mixed-citation></tp:treatment-meta><tp:nomenclature><tp:taxon-name><object-id xmlns:xlink="http://www.w3.org/1999/xlink" content-type="arpha" xlink:type="simple">F2794491-101E-5B7D-9320-74FCC5ABC9C6</object-id>
              <tp:taxon-name-part taxon-name-part-type="genus" reg="Peradon">Peradon</tp:taxon-name-part>
              <tp:taxon-name-part taxon-name-part-type="species" reg="notialus">notialus</tp:taxon-name-part>
              <object-id xmlns:xlink="http://www.w3.org/1999/xlink" content-type="zoobank" xlink:type="simple">http://zoobank.org/219DD9AE-6614-4AEA-8D6C-36D4040982E3</object-id>
            </tp:taxon-name><tp:taxon-authority>Reemer</tp:taxon-authority><tp:taxon-status xmlns:xlink="http://www.w3.org/1999/xlink" xlink:type="simple">sp. nov.</tp:taxon-status><xref ref-type="fig" rid="F16">Figs 82</xref><xref ref-type="fig" rid="F16">, 83</xref><xref ref-type="fig" rid="F18">, 94</xref><xref ref-type="fig" rid="F25">, 146</xref><xref ref-type="fig" rid="F25">, 147</xref><xref ref-type="fig" rid="F39">, 222–227</xref><xref ref-type="fig" rid="F47">, 279</xref></tp:nomenclature><tp:treatment-sec sec-type="type material" id="SECID0EIVEK"><title>Type material.</title><p><bold><italic>Holotype</italic>.</bold> Argentina • 1 ♂, holotype of <italic><tp:taxon-name><tp:taxon-name-part taxon-name-part-type="genus" reg="Peradon">Peradon</tp:taxon-name-part> <tp:taxon-name-part taxon-name-part-type="species" reg="notialus">notialus</tp:taxon-name-part></tp:taxon-name></italic> sp. nov.; Prov. Tucumán, N307 betw. Monteros and Tafi del Valle nr. km 16; <named-content xmlns:xlink="http://www.w3.org/1999/xlink" content-type="dwc:verbatimCoordinates" xlink:type="simple"><named-content content-type="geo-json" specific-use="{&#34;type&#34;:&#34;Point&#34;,&#34;coordinates&#34;:[-65.615500,-27.095000]}" id="NCID0EBWEK" xlink:type="simple">27°05.70'S, 65°36.93'W</named-content></named-content>; 560 m a.s.l.; 13 Oct. 2003; S.M. Blank &amp; C. Kutzscher; <named-content xmlns:xlink="http://www.w3.org/1999/xlink" content-type="dwc:institutional_code" xlink:type="simple">CSCA</named-content>. Label 1: “Argentina: Prov. Tucumán, / N307 betw. Monteros and / Tafi del Valle nr km 16 / <named-content xmlns:xlink="http://www.w3.org/1999/xlink" content-type="dwc:verbatimCoordinates" xlink:type="simple"><named-content content-type="geo-json" specific-use="{&#34;type&#34;:&#34;Point&#34;,&#34;coordinates&#34;:[-65.615500,-27.095000]}" id="NCID0ERWEK" xlink:type="simple">27°05.70'S, 65°36.93'W</named-content></named-content> / 560 m alt., 13.10.2003, / S.M. Blank &amp; C. Kutzscher”.</p><p><bold><italic>Paratypes</italic>.</bold> Brazil • 1 ♂, paratype of <italic><tp:taxon-name><tp:taxon-name-part taxon-name-part-type="genus" reg="Peradon">Peradon</tp:taxon-name-part> <tp:taxon-name-part taxon-name-part-type="species" reg="notialus">notialus</tp:taxon-name-part></tp:taxon-name></italic> sp. nov.; Rio Grande do Sul, 60 km NE de Bagé, Palmas; <named-content xmlns:xlink="http://www.w3.org/1999/xlink" content-type="dwc:verbatimCoordinates" xlink:type="simple"><named-content content-type="geo-json" specific-use="{&#34;type&#34;:&#34;Point&#34;,&#34;coordinates&#34;:[-53.616667,-30.983333]}" id="NCID0ELXEK" xlink:type="simple">30°59'S, 53°37'W</named-content></named-content>; 270 m a.s.l.; 17 Nov. 2007; E. &amp; J. Almeida leg.; UPFR • 1 ♀; same data as previous paratype except leg. D. Parizotto.</p></tp:treatment-sec><tp:treatment-sec sec-type="description" id="SECID0EQXEK"><title>Description</title><p><bold>(based on holotype). Adult male.</bold> Body size: 6 mm.</p><p><bold><italic>Head</italic>.</bold> Face occupying 0.48 of head width in frontal view; black; white pile. Gena black; white pilosity. Lateral oral margin weakly produced; black; white pilosity. Frons and vertex black; black pile. Occiput black; white pilosity. Eye bare. Antennal fossa approx. as wide as high. Antenna brown. Length ratio of scape:basoflagellomere approximately 1:1. Basoflagellomere parallel-sided with rounded apex. Arista slender, ca. 2/3 of length of basoflagellomere.</p><p><bold><italic>Thorax</italic>.</bold> Mesoscutum dull black; short, pale yellowish pile, except for narrow fascia of silvery white pile across mesoscutum. Postpronotum brown; bare. Postalar callus brown; yellow pilosity. Scutellum black with faint metallic shine; yellowish white pilosity; with two apical calcars of ca. 1/4 of length of scutellum, with mutual distance slightly more than 1/2 length of scutellum. Pleura blackish brown. Anterior and posterior part of anepisternum separated by deep sulcus; white pilosity anteriorly and posteriorly, with wide bare area in between. Anepimeron entirely whitish pilosity. Katepisternum white pile dorsally, with very small patch of pile ventrally. Other pleurae bare (except for microtrichiae). Calypter and halter yellow.</p><p><bold><italic>Wing</italic>.</bold> Hyaline, except cells bc, c, sc, and vena spuria yellow. Wing microtrichose, except cell bc largely bare. Legs: brownish black; white pilose, except tarsi ventrally golden yellow pile.</p><p><bold><italic>Abdomen</italic>.</bold> Elongate, widest at apex of tergite 2; blackish brown, except posterior margin of tergite 4 yellow; tergite 1 white pile; tergite 3 with short black pilosity, except longer golden yellow pilosity along lateral and posterior margins; tergite 4 golden yellow pilose, with pile more dense laterally and medially, very sparse in between. Sternites brown; white pilosity, except sternite 1 bare. Genitalia as in Fig. <xref ref-type="fig" rid="F47">279</xref>.</p><p><bold>Female</bold> As male, except for following differences. Body length 7.5 mm. Length ratio of scape:basoflagellomere approximately 1:1.1. Yellow wing colouration more extensive, including cell br entirely, most of bm, a small anterior part of cup, median parts of r<sub>4+5</sub> and apex of wing. Pilosity of tergite 5 more or less like that of tergite 4 in the male, except there is a narrow median bare vitta.</p></tp:treatment-sec><tp:treatment-sec sec-type="diagnosis" id="SECID0E5YEK"><title>Diagnosis.</title><p>Body length: male 6–8.5 mm, female 7.5 mm. This is the only species of <italic><tp:taxon-name><tp:taxon-name-part taxon-name-part-type="genus" reg="Peradon">Peradon</tp:taxon-name-part></tp:taxon-name></italic> in which the basoflagellomere is (slightly) shorter than the scape, and also one of the few with a fully microtrichose alula (this character is only shared with <italic><tp:taxon-name><tp:taxon-name-part taxon-name-part-type="genus" reg="Peradon">P.</tp:taxon-name-part> <tp:taxon-name-part taxon-name-part-type="species" reg="manni">manni</tp:taxon-name-part></tp:taxon-name></italic> and <italic><tp:taxon-name><tp:taxon-name-part taxon-name-part-type="genus" reg="Peradon">P.</tp:taxon-name-part> <tp:taxon-name-part taxon-name-part-type="species" reg="niger">niger</tp:taxon-name-part></tp:taxon-name></italic>, which have largely blackish wings and lack the golden pile on tergites 4 and 5).</p></tp:treatment-sec><tp:treatment-sec sec-type="distribution" id="SECID0EB1EK"><title>Distribution.</title><p>The species is known from Tucumán province (Argentina) and the Brazilian state Rio Grande do Sul.</p></tp:treatment-sec><tp:treatment-sec sec-type="etymology" id="SECID0EG1EK"><title>Etymology.</title><p>The specific epithet is an adjective derived from the Latin <italic>notialis</italic>, meaning southern, and refers to the distribution of this species in southern parts of South America.</p></tp:treatment-sec><tp:treatment-sec><!--Section generated to contain objects referenced in tp:taxon-treatment.--><fig id="F16" position="float" orientation="portrait"><object-id xmlns:xlink="http://www.w3.org/1999/xlink" content-type="doi" xlink:type="simple">10.3897/zookeys.896.36493.figures74-85</object-id><object-id xmlns:xlink="http://www.w3.org/1999/xlink" content-type="arpha" xlink:type="simple">98D6B74E-27CA-5A86-8E9D-B19A66FE6922</object-id><label>Figures 74–85.</label><caption><p>Wings of <italic><tp:taxon-name><tp:taxon-name-part taxon-name-part-type="genus" reg="Peradon">Peradon</tp:taxon-name-part></tp:taxon-name></italic> species of the <italic><tp:taxon-name><tp:taxon-name-part taxon-name-part-type="genus" reg="Peradon"/><tp:taxon-name-part taxon-name-part-type="species" reg="flavofascium">flavofascium</tp:taxon-name-part></tp:taxon-name></italic>-group <bold>74</bold><italic><tp:taxon-name><tp:taxon-name-part taxon-name-part-type="genus" reg="Peradon">P.</tp:taxon-name-part> <tp:taxon-name-part taxon-name-part-type="species" reg="flavofascium">flavofascium</tp:taxon-name-part></tp:taxon-name></italic> ♂ holotype <bold>75</bold><italic><tp:taxon-name><tp:taxon-name-part taxon-name-part-type="genus" reg="Peradon">P.</tp:taxon-name-part> <tp:taxon-name-part taxon-name-part-type="species" reg="flavofascium">flavofascium</tp:taxon-name-part></tp:taxon-name></italic> ♀ <bold>76</bold><italic><tp:taxon-name><tp:taxon-name-part taxon-name-part-type="genus" reg="Peradon">P.</tp:taxon-name-part> <tp:taxon-name-part taxon-name-part-type="species" reg="surinamensis">surinamensis</tp:taxon-name-part></tp:taxon-name></italic> ♂ holotype <bold>77</bold><italic><tp:taxon-name><tp:taxon-name-part taxon-name-part-type="genus" reg="Peradon">P.</tp:taxon-name-part> <tp:taxon-name-part taxon-name-part-type="species" reg="surinamensis">surinamensis</tp:taxon-name-part></tp:taxon-name></italic> ♀ Suriname <named-content xmlns:xlink="http://www.w3.org/1999/xlink" content-type="dwc:institutional_code" xlink:type="simple">RMNH</named-content><bold>78</bold><italic><tp:taxon-name><tp:taxon-name-part taxon-name-part-type="genus" reg="Peradon">P.</tp:taxon-name-part> <tp:taxon-name-part taxon-name-part-type="species" reg="aurigaster">aurigaster</tp:taxon-name-part></tp:taxon-name></italic> ♂ holotype <bold>79</bold><italic><tp:taxon-name><tp:taxon-name-part taxon-name-part-type="genus" reg="Peradon">P.</tp:taxon-name-part> <tp:taxon-name-part taxon-name-part-type="species" reg="aurigaster">aurigaster</tp:taxon-name-part></tp:taxon-name></italic> ♀ Peru <named-content xmlns:xlink="http://www.w3.org/1999/xlink" content-type="dwc:institutional_code" xlink:type="simple">CNC</named-content><bold>80</bold><italic><tp:taxon-name><tp:taxon-name-part taxon-name-part-type="genus" reg="Peradon">P.</tp:taxon-name-part> <tp:taxon-name-part taxon-name-part-type="species" reg="ballux">ballux</tp:taxon-name-part></tp:taxon-name></italic> ♂ holotype <bold>81</bold><italic><tp:taxon-name><tp:taxon-name-part taxon-name-part-type="genus" reg="Peradon">P.</tp:taxon-name-part> <tp:taxon-name-part taxon-name-part-type="species" reg="brevis">brevis</tp:taxon-name-part></tp:taxon-name></italic> ♂ holotype <bold>82</bold><italic><tp:taxon-name><tp:taxon-name-part taxon-name-part-type="genus" reg="Peradon">P.</tp:taxon-name-part> <tp:taxon-name-part taxon-name-part-type="species" reg="notialus">notialus</tp:taxon-name-part></tp:taxon-name></italic> ♂ holotype <bold>83</bold><italic><tp:taxon-name><tp:taxon-name-part taxon-name-part-type="genus" reg="Peradon">P.</tp:taxon-name-part> <tp:taxon-name-part taxon-name-part-type="species" reg="notialus">notialus</tp:taxon-name-part></tp:taxon-name></italic> ♀ paratype <bold>84</bold><italic><tp:taxon-name><tp:taxon-name-part taxon-name-part-type="genus" reg="Peradon">P.</tp:taxon-name-part> <tp:taxon-name-part taxon-name-part-type="species" reg="chrysopygus">chrysopygus</tp:taxon-name-part></tp:taxon-name></italic> ♂ Costa Rica <named-content xmlns:xlink="http://www.w3.org/1999/xlink" content-type="dwc:institutional_code" xlink:type="simple">RMNH</named-content><bold>85</bold><italic><tp:taxon-name><tp:taxon-name-part taxon-name-part-type="genus" reg="Peradon">P.</tp:taxon-name-part> <tp:taxon-name-part taxon-name-part-type="species" reg="chrysopygus">chrysopygus</tp:taxon-name-part></tp:taxon-name></italic> ♀ Belize <named-content xmlns:xlink="http://www.w3.org/1999/xlink" content-type="dwc:institutional_code" xlink:type="simple">MZH</named-content>.</p></caption><graphic xmlns:xlink="http://www.w3.org/1999/xlink" xlink:href="zookeys-896-001-g016.jpg" position="float" orientation="portrait" xlink:type="simple" id="oo_362286.jpg"><uri content-type="original_file" xlink:type="simple">https://binary.pensoft.net/fig/362286</uri></graphic></fig><fig id="F18" position="float" orientation="portrait"><object-id xmlns:xlink="http://www.w3.org/1999/xlink" content-type="doi" xlink:type="simple">10.3897/zookeys.896.36493.figures90-96</object-id><object-id xmlns:xlink="http://www.w3.org/1999/xlink" content-type="arpha" xlink:type="simple">B48191ED-5A1D-5EAC-ACD8-648AA1FFA9D8</object-id><label>Figures 90–96.</label><caption><p><bold>90, 91</bold> Scutellum: <bold>90</bold><italic><tp:taxon-name><tp:taxon-name-part taxon-name-part-type="genus" reg="Peradon">P.</tp:taxon-name-part> <tp:taxon-name-part taxon-name-part-type="species" reg="flavofascium">flavofascium</tp:taxon-name-part></tp:taxon-name></italic> male (holotype) <bold>91</bold><italic><tp:taxon-name><tp:taxon-name-part taxon-name-part-type="genus" reg="Peradon">P.</tp:taxon-name-part> <tp:taxon-name-part taxon-name-part-type="species" reg="surinamensis">surinamensis</tp:taxon-name-part></tp:taxon-name></italic> male (holotype) <bold>92–96</bold> Mesonotum: <bold>92</bold><italic><tp:taxon-name><tp:taxon-name-part taxon-name-part-type="genus" reg="Peradon">P.</tp:taxon-name-part> <tp:taxon-name-part taxon-name-part-type="species" reg="flavofascium">flavofascium</tp:taxon-name-part></tp:taxon-name></italic> female (Brazil MZUSP) <bold>93</bold><italic><tp:taxon-name><tp:taxon-name-part taxon-name-part-type="genus" reg="Peradon">P.</tp:taxon-name-part> <tp:taxon-name-part taxon-name-part-type="species" reg="surinamensis">surinamensis</tp:taxon-name-part></tp:taxon-name></italic> female (paratype) <bold>94</bold><italic><tp:taxon-name><tp:taxon-name-part taxon-name-part-type="genus" reg="Peradon">P.</tp:taxon-name-part> <tp:taxon-name-part taxon-name-part-type="species" reg="notialus">notialus</tp:taxon-name-part></tp:taxon-name></italic> male (holotype) <bold>95</bold><italic><tp:taxon-name><tp:taxon-name-part taxon-name-part-type="genus" reg="Peradon">P.</tp:taxon-name-part> <tp:taxon-name-part taxon-name-part-type="species" reg="ballux">ballux</tp:taxon-name-part></tp:taxon-name></italic> male (holotype) <bold>96</bold><italic><tp:taxon-name><tp:taxon-name-part taxon-name-part-type="genus" reg="Peradon">P.</tp:taxon-name-part> <tp:taxon-name-part taxon-name-part-type="species" reg="brevis">brevis</tp:taxon-name-part></tp:taxon-name></italic> male (holotype).</p></caption><graphic xmlns:xlink="http://www.w3.org/1999/xlink" xlink:href="zookeys-896-001-g018.jpg" position="float" orientation="portrait" xlink:type="simple" id="oo_362288.jpg"><uri content-type="original_file" xlink:type="simple">https://binary.pensoft.net/fig/362288</uri></graphic></fig><fig id="F25" position="float" orientation="portrait"><object-id xmlns:xlink="http://www.w3.org/1999/xlink" content-type="doi" xlink:type="simple">10.3897/zookeys.896.36493.figures143-148</object-id><object-id xmlns:xlink="http://www.w3.org/1999/xlink" content-type="arpha" xlink:type="simple">4B9EA36C-F922-596C-B39F-19947088E07D</object-id><label>Figures 143–148.</label><caption><p>Dorsal habitus of <italic><tp:taxon-name><tp:taxon-name-part taxon-name-part-type="genus" reg="Peradon">Peradon</tp:taxon-name-part></tp:taxon-name></italic> species (<italic><tp:taxon-name><tp:taxon-name-part taxon-name-part-type="genus" reg="Peradon"/><tp:taxon-name-part taxon-name-part-type="species" reg="flavofascium">flavofascium</tp:taxon-name-part></tp:taxon-name></italic> group) <bold>143</bold><italic><tp:taxon-name><tp:taxon-name-part taxon-name-part-type="genus" reg="Peradon">P.</tp:taxon-name-part> <tp:taxon-name-part taxon-name-part-type="species" reg="aurigaster">aurigaster</tp:taxon-name-part></tp:taxon-name></italic> ♂ Bolivia <named-content xmlns:xlink="http://www.w3.org/1999/xlink" content-type="dwc:institutional_code" xlink:type="simple">RMNH</named-content><bold>144</bold><italic><tp:taxon-name><tp:taxon-name-part taxon-name-part-type="genus" reg="Peradon">P.</tp:taxon-name-part> <tp:taxon-name-part taxon-name-part-type="species" reg="aurigaster">aurigaster</tp:taxon-name-part></tp:taxon-name></italic> ♀ Peru <named-content xmlns:xlink="http://www.w3.org/1999/xlink" content-type="dwc:institutional_code" xlink:type="simple">RMNH</named-content><bold>145</bold><italic><tp:taxon-name><tp:taxon-name-part taxon-name-part-type="genus" reg="Peradon">P.</tp:taxon-name-part> <tp:taxon-name-part taxon-name-part-type="species" reg="ballux">ballux</tp:taxon-name-part></tp:taxon-name></italic> ♂ holotype <bold>146</bold><italic><tp:taxon-name><tp:taxon-name-part taxon-name-part-type="genus" reg="Peradon">P.</tp:taxon-name-part> <tp:taxon-name-part taxon-name-part-type="species" reg="notialus">notialus</tp:taxon-name-part></tp:taxon-name></italic> ♂ holotype <bold>147</bold><italic><tp:taxon-name><tp:taxon-name-part taxon-name-part-type="genus" reg="Peradon">P.</tp:taxon-name-part> <tp:taxon-name-part taxon-name-part-type="species" reg="notialus">notialus</tp:taxon-name-part></tp:taxon-name></italic> ♀ paratype <bold>148</bold><italic><tp:taxon-name><tp:taxon-name-part taxon-name-part-type="genus" reg="Peradon">P.</tp:taxon-name-part> <tp:taxon-name-part taxon-name-part-type="species" reg="brevis">brevis</tp:taxon-name-part></tp:taxon-name></italic> ♂ holotype. Scale bar: 10 mm.</p></caption><graphic xmlns:xlink="http://www.w3.org/1999/xlink" xlink:href="zookeys-896-001-g025.jpg" position="float" orientation="portrait" xlink:type="simple" id="oo_362295.jpg"><uri content-type="original_file" xlink:type="simple">https://binary.pensoft.net/fig/362295</uri></graphic></fig><fig id="F39" position="float" orientation="portrait"><object-id xmlns:xlink="http://www.w3.org/1999/xlink" content-type="doi" xlink:type="simple">10.3897/zookeys.896.36493.figures222-227</object-id><object-id xmlns:xlink="http://www.w3.org/1999/xlink" content-type="arpha" xlink:type="simple">532D2EB0-BCE4-5248-9D4C-BB2E9CC79190</object-id><label>Figures 222–227.</label><caption><p><bold>222–224</bold><italic><tp:taxon-name><tp:taxon-name-part taxon-name-part-type="genus" reg="Peradon">Peradon</tp:taxon-name-part> <tp:taxon-name-part taxon-name-part-type="species" reg="notialus">notialus</tp:taxon-name-part></tp:taxon-name></italic> male, holotype: <bold>222</bold> habitus lateral <bold>223</bold> head frontal <bold>224</bold> head lateral <bold>225–227</bold><italic><tp:taxon-name><tp:taxon-name-part taxon-name-part-type="genus" reg="Peradon">Peradon</tp:taxon-name-part> <tp:taxon-name-part taxon-name-part-type="species" reg="notialus">notialus</tp:taxon-name-part></tp:taxon-name></italic> female, holotype <bold>225</bold> habitus lateral <bold>226</bold> head frontal <bold>227</bold> head lateral.</p></caption><graphic xmlns:xlink="http://www.w3.org/1999/xlink" xlink:href="zookeys-896-001-g041.jpg" position="float" orientation="portrait" xlink:type="simple" id="oo_362309.jpg"><uri content-type="original_file" xlink:type="simple">https://binary.pensoft.net/fig/362309</uri></graphic></fig><fig id="F47" position="float" orientation="portrait"><object-id xmlns:xlink="http://www.w3.org/1999/xlink" content-type="doi" xlink:type="simple">10.3897/zookeys.896.36493.figures274-279</object-id><object-id xmlns:xlink="http://www.w3.org/1999/xlink" content-type="arpha" xlink:type="simple">BDCA48B2-F1E4-582E-89B4-F9118635E7D5</object-id><label>Figures 274–279.</label><caption><p>Male genitalia of <italic><tp:taxon-name><tp:taxon-name-part taxon-name-part-type="genus" reg="Peradon">Peradon</tp:taxon-name-part></tp:taxon-name></italic> species <bold>274</bold><italic><tp:taxon-name><tp:taxon-name-part taxon-name-part-type="genus" reg="Peradon">P.</tp:taxon-name-part> <tp:taxon-name-part taxon-name-part-type="species" reg="luridescens">luridescens</tp:taxon-name-part></tp:taxon-name></italic> Suriname <named-content xmlns:xlink="http://www.w3.org/1999/xlink" content-type="dwc:institutional_code" xlink:type="simple">RMNH</named-content><bold>275</bold><italic><tp:taxon-name><tp:taxon-name-part taxon-name-part-type="genus" reg="Peradon">P.</tp:taxon-name-part> <tp:taxon-name-part taxon-name-part-type="species" reg="angustiventris">angustiventris</tp:taxon-name-part></tp:taxon-name></italic> Suriname <named-content xmlns:xlink="http://www.w3.org/1999/xlink" content-type="dwc:institutional_code" xlink:type="simple">RMNH</named-content><bold>276</bold><italic><tp:taxon-name><tp:taxon-name-part taxon-name-part-type="genus" reg="Peradon">P.</tp:taxon-name-part> <tp:taxon-name-part taxon-name-part-type="species" reg="palpator">palpator</tp:taxon-name-part></tp:taxon-name></italic> holotype <bold>277</bold><italic><tp:taxon-name><tp:taxon-name-part taxon-name-part-type="genus" reg="Peradon">P.</tp:taxon-name-part> <tp:taxon-name-part taxon-name-part-type="species" reg="flavofascium">flavofascium</tp:taxon-name-part></tp:taxon-name></italic> holotype <bold>278</bold><italic><tp:taxon-name><tp:taxon-name-part taxon-name-part-type="genus" reg="Peradon">P.</tp:taxon-name-part> <tp:taxon-name-part taxon-name-part-type="species" reg="surinamensis">surinamensis</tp:taxon-name-part></tp:taxon-name></italic> holotype <bold>279</bold><italic><tp:taxon-name><tp:taxon-name-part taxon-name-part-type="genus" reg="Peradon">P.</tp:taxon-name-part> <tp:taxon-name-part taxon-name-part-type="species" reg="notialus">notialus</tp:taxon-name-part></tp:taxon-name></italic> holotype.</p></caption><graphic xmlns:xlink="http://www.w3.org/1999/xlink" xlink:href="zookeys-896-001-g050.jpg" position="float" orientation="portrait" xlink:type="simple" id="oo_362317.jpg"><uri content-type="original_file" xlink:type="simple">https://binary.pensoft.net/fig/362317</uri></graphic></fig></tp:treatment-sec></tp:taxon-treatment>
