# Supplementary material for: Revision of the Neotropical hoverfly genus Peradon Reemer (Diptera, Syrphidae, Microdontinae)
Source: Zookeys. 2019 Dec 5;896:1–93. doi: 10.3897/zookeys.896.36493 (PMC6908515; doi:10.3897/zookeys.896.36493)
Supplement: XML Treatment for Peradon palpator [file zookeys.896.36493-treatment25.xml]

<!DOCTYPE tp:taxon-treatment
  PUBLIC "-//TaxonX//DTD Taxonomic Treatment Publishing DTD v0 20100105//EN" "tax-treatment-NSO.dtd">
<tp:taxon-treatment xmlns:tp="http://www.plazi.org/taxpub"><tp:treatment-meta><kwd-group><label>Taxon classification</label><kwd><named-content xmlns:xlink="http://www.w3.org/1999/xlink" content-type="kingdom">Animalia</named-content></kwd><kwd><named-content xmlns:xlink="http://www.w3.org/1999/xlink" content-type="order">Diptera</named-content></kwd><kwd><named-content xmlns:xlink="http://www.w3.org/1999/xlink" content-type="family">Syrphidae</named-content></kwd></kwd-group><mixed-citation publication-type="journal"><person-group><name><surname>Reemer</surname><given-names>Menno</given-names></name><name><surname>Skevington</surname><given-names>Jeffrey H.</given-names></name><name><surname>Kelso</surname><given-names>Scott</given-names></name></person-group><article-title>Revision of the Neotropical hoverfly genus <italic><tp:taxon-name><tp:taxon-name-part taxon-name-part-type="genus" reg="Peradon">Peradon</tp:taxon-name-part></tp:taxon-name></italic> Reemer (<tp:taxon-name><tp:taxon-name-part taxon-name-part-type="order">Diptera</tp:taxon-name-part></tp:taxon-name>, <tp:taxon-name><tp:taxon-name-part taxon-name-part-type="family">Syrphidae</tp:taxon-name-part></tp:taxon-name>, <tp:taxon-name><tp:taxon-name-part taxon-name-part-type="subfamily">Microdontinae</tp:taxon-name-part></tp:taxon-name>)</article-title><source>Zookeys</source><day>05</day><month>12</month><year>2019</year><volume>896</volume><fpage>1</fpage><lpage>93</lpage><pub-id pub-id-type="doi">10.3897/zookeys.896.36493</pub-id></mixed-citation></tp:treatment-meta><tp:nomenclature><tp:taxon-name><object-id xmlns:xlink="http://www.w3.org/1999/xlink" content-type="arpha" xlink:type="simple">F1A509C1-3E9B-52E8-8451-3CF4009D5609</object-id>
              <tp:taxon-name-part taxon-name-part-type="genus" reg="Peradon">Peradon</tp:taxon-name-part>
              <tp:taxon-name-part taxon-name-part-type="species" reg="palpator">palpator</tp:taxon-name-part>
              <object-id xmlns:xlink="http://www.w3.org/1999/xlink" content-type="zoobank" xlink:type="simple">http://zoobank.org/24C26642-6D81-4EF6-834C-EB8B18CE887F</object-id>
            </tp:taxon-name><tp:taxon-authority>Reemer</tp:taxon-authority><tp:taxon-status xmlns:xlink="http://www.w3.org/1999/xlink" xlink:type="simple">sp. nov.</tp:taxon-status><xref ref-type="fig" rid="F4">Figs 9</xref><xref ref-type="fig" rid="F24">, 136</xref><xref ref-type="fig" rid="F24">, 137</xref><xref ref-type="fig" rid="F51">, 232</xref><xref ref-type="fig" rid="F51">, 234</xref><xref ref-type="fig" rid="F47">, 276</xref></tp:nomenclature><tp:treatment-sec sec-type="type material" id="SECID0EDKFK"><title>Type material.</title><p><bold><italic>Holotype</italic>.</bold> Argentina • 1 ♂, holotype of <italic><tp:taxon-name><tp:taxon-name-part taxon-name-part-type="genus" reg="Peradon">Peradon</tp:taxon-name-part> <tp:taxon-name-part taxon-name-part-type="species" reg="palpator">palpator</tp:taxon-name-part></tp:taxon-name></italic> sp. nov.; Tucumán, Horco Molle, ca. 12 km W of Tucumán; 700 m a.s.l.; 17 Mar. 1974; C.R. Vardy leg.; <named-content xmlns:xlink="http://www.w3.org/1999/xlink" content-type="dwc:institutional_code" xlink:type="simple">NHMUK</named-content>. Label 1: “Argentina: Tuc. / Horco Molle ca. 12 km. / W. of Tucuman. 700 m. / Malaise trap / 17.iii.1974. C.R. Vardy / B.M.1974-204”.</p><p><bold><italic>Paratypes</italic>.</bold> Argentina • 1 ♂, paratype of <italic><tp:taxon-name><tp:taxon-name-part taxon-name-part-type="genus" reg="Peradon">Peradon</tp:taxon-name-part> <tp:taxon-name-part taxon-name-part-type="species" reg="palpator">palpator</tp:taxon-name-part></tp:taxon-name></italic>; Tucumán, Horco Molle, ca. 12 km W of Tucumán; 700 m a.s.l.; 17 Mar. 1974; C.R. Vardy leg.; <named-content xmlns:xlink="http://www.w3.org/1999/xlink" content-type="dwc:institutional_code" xlink:type="simple">NHMUK</named-content> • 5 ♂, paratypes of <italic><tp:taxon-name><tp:taxon-name-part taxon-name-part-type="genus" reg="Peradon">Peradon</tp:taxon-name-part> <tp:taxon-name-part taxon-name-part-type="species" reg="palpator">palpator</tp:taxon-name-part></tp:taxon-name></italic>; Tucumán, Horco Molle, c. 12 km W of Tucumán; 700 m a.s.l.; 18–21 Mar. 1974; C.R. Vardy leg.; <named-content xmlns:xlink="http://www.w3.org/1999/xlink" content-type="dwc:institutional_code" xlink:type="simple">NHMUK</named-content> • 1 ♂, paratype of <italic><tp:taxon-name><tp:taxon-name-part taxon-name-part-type="genus" reg="Peradon">Peradon</tp:taxon-name-part> <tp:taxon-name-part taxon-name-part-type="species" reg="palpator">palpator</tp:taxon-name-part></tp:taxon-name></italic> sp. nov.; Tucumán, Horco Molle, ca. 12 km W of Tucumán; 700 m a.s.l.; 22–24 Mar. 1974; C.R. Vardy leg.; <named-content xmlns:xlink="http://www.w3.org/1999/xlink" content-type="dwc:institutional_code" xlink:type="simple">NHMUK</named-content> • 1 ♀, paratype of <italic><tp:taxon-name><tp:taxon-name-part taxon-name-part-type="genus" reg="Peradon">Peradon</tp:taxon-name-part> <tp:taxon-name-part taxon-name-part-type="species" reg="palpator">palpator</tp:taxon-name-part></tp:taxon-name></italic> sp. nov.; Catamarca Co., Trampasacha, 8 km W of Chumbicha, 650 m; <named-content xmlns:xlink="http://www.w3.org/1999/xlink" content-type="dwc:verbatimCoordinates" xlink:type="simple"><named-content content-type="geo-json" specific-use="{&#34;type&#34;:&#34;Point&#34;,&#34;coordinates&#34;:[-66.304833,-28.832833]}" id="NCID0EUMFK" xlink:type="simple">28°49.97'S, 66°18.29'W</named-content></named-content>; 25 Oct.–12 Nov. 2003; F.D. Parker &amp; M.E. Irwin leg.; <named-content xmlns:xlink="http://www.w3.org/1999/xlink" content-type="dwc:institutional_code" xlink:type="simple">LACM</named-content>.</p></tp:treatment-sec><tp:treatment-sec sec-type="Additional specimens" id="SECID0EBNFK"><title>Additional specimens.</title><p>Argentina • 1 ♂; Salta Rosario de Lerma; Dec. 1982; Fritz leg.; <named-content xmlns:xlink="http://www.w3.org/1999/xlink" content-type="dwc:institutional_code" xlink:type="simple">CAS</named-content> • 3 ♂; Salta Rosario de Lerma, INESALT yard, Malaise; 16–28 Feb. 1992; S.A. Marshall leg.; <named-content xmlns:xlink="http://www.w3.org/1999/xlink" content-type="dwc:institutional_code" xlink:type="simple">DEBU</named-content> • 1 ♂; Salta Rosario de Lerma, pasture edge; 1 Mar. 1992; S.A. Marshall leg.; <named-content xmlns:xlink="http://www.w3.org/1999/xlink" content-type="dwc:institutional_code" xlink:type="simple">DEBU</named-content> • 1 ♂; Tucuman Prov., 25 km S Tafi del Valle; 1320 m a.s.l.; <named-content xmlns:xlink="http://www.w3.org/1999/xlink" content-type="dwc:verbatimCoordinates" xlink:type="simple"><named-content content-type="geo-json" specific-use="{&#34;type&#34;:&#34;Point&#34;,&#34;coordinates&#34;:[-65.655500,-27.017333]}" id="NCID0ECOFK" xlink:type="simple">27°01.04'S, 65°39.33'W</named-content></named-content>.</p><p>Brazil • 1 ♂; Goias, R Saia Velha, 30 km S Brasilia, on Brazilia-B.H. highway; 1 Oct. 1974; L. Knutson leg.; <named-content xmlns:xlink="http://www.w3.org/1999/xlink" content-type="dwc:institutional_code" xlink:type="simple">USNM</named-content> • 1 ♀; D.F. Brasilia, L. Paranoa; 4–5 Oct. 1974; L. Knutson leg.; <named-content xmlns:xlink="http://www.w3.org/1999/xlink" content-type="dwc:institutional_code" xlink:type="simple">USNM</named-content>.</p></tp:treatment-sec><tp:treatment-sec sec-type="description" id="SECID0EZOFK"><title>Description</title><p><bold>(based on holotype). Adult male.</bold> Body size: 9 mm.</p><p><bold><italic>Head</italic>.</bold> Face occupying approximately 1/2 of head width in frontal view; black; with pale golden pilosity. Gena black; with white pilosity. Lateral oral margin weakly produced; black with white pilosity. Frons black and vertex black, with pale golden pilosity. Occiput black with whitish pilosity. Eye bare. Antennal fossa slightly wider than high. Antenna black, except scape brown. Ratio scape:basoflagellomere approximately 1:2.7. Basoflagellomere parallel-sided with rounded apex. Arista slender, ca. 1/2 of length of basoflagellomere.</p><p><bold><italic>Thorax</italic>.</bold> Mesoscutum dull black; short, appressed black pilose, except for fasciae of pale golden pile along anterior margin, transverse suture (medially interrupted), and posterior margin. Postpronotum and postalar callus brown; pale pile. Scutellum black; pale golden pilose; with two apical calcars of ca. 1/4 of length of scutellum, with mutual distance approx. the same as length of scutellum. Pleura black. Anterior and posterior part of anepisternum separated by deep sulcus; golden pilose anteriorly, whitish pilose posteriorly, with wide bare area in between. Anepimeron entirely whitish pilose. Katepisternum white pile dorsally, bare ventrally. Katatergum and anatergum dark microtrichose. Other pleurae bare. Calypter whitish. Halter dark yellow.</p><p><bold><italic>Wing</italic>.</bold> Hyaline, tinged yellow in costal and subcostal cells, and with yellow stripe over posterior half of br, ranging along vena spuria to apex of r<sub>4+5</sub>, posteriorly extending into dm. Wing microtrichose, except bare on posterobasal 2/5 of br, basal 3/4 of bm, anterobasal 1/4 of cup, and most of alula (only microtrichose along margins).</p><p><bold><italic>Legs</italic>.</bold> Black; silvery white pile, except tarsi ventrally pale golden pilose.</p><p><bold><italic>Abdomen</italic>.</bold> Elongate, widest at apex of tergite 2; black; mostly pale golden pilose but more silvery white laterally, with large triangular patches laterally on tergite 3. Sternites blackish brown; white pilose, except sternite 1 bare.</p><p><bold>Female</bold> (based on 1 paratype from Argentina, Catamarca). As male, except for following differences. Body size: 9.5 mm. Ratio of scape:basoflagellomere apporximately 1:2. Mesoscutum with only very narrow fasciae of pale golden pile. Yellow wing markings more extensive, including basal parts of cells r<sub>1</sub> and cup. Tergites mostly black pilose, except pale golden pilose on tergite 1, tergite 2 medially, lateral margins of tergites 3 and 4, and posterior triangular parts on tergites 3 and 4.</p></tp:treatment-sec><tp:treatment-sec sec-type="diagnosis" id="SECID0EMQFK"><title>Diagnosis.</title><p>Body length: male 7–10 mm, female 9.5 mm. This is the only known <italic><tp:taxon-name><tp:taxon-name-part taxon-name-part-type="genus" reg="Peradon">Peradon</tp:taxon-name-part></tp:taxon-name></italic> species in which the basoflagellomere is more than twice as long as the scape. The body is entirely black and its pale golden and silvery white pilosity is not very conspicuous.</p></tp:treatment-sec><tp:treatment-sec sec-type="notes" id="SECID0EZQFK"><title>Notes.</title><p>The fascia of golden pile along the mesonotal transverse suture is either complete or medially interrupted. In the key, this species is included in the <italic><tp:taxon-name><tp:taxon-name-part taxon-name-part-type="genus" reg="Peradon"/><tp:taxon-name-part taxon-name-part-type="species" reg="flavofascium">flavofascium</tp:taxon-name-part></tp:taxon-name></italic> species group, even though it lacks the conspicuous golden or silvery pile on tergite 4 characteristic of this group. Nevertheless, it is hypothesized to be related to this group because of similarities in the male genitalia, especially the shape of the surstylus.</p></tp:treatment-sec><tp:treatment-sec sec-type="distribution" id="SECID0EJRFK"><title>Distribution.</title><p>The species is known from northwestern Argentina (provinces Catamarca, Salta, and Tucumán), and central Brazil (state of Goiás).</p></tp:treatment-sec><tp:treatment-sec sec-type="etymology" id="SECID0EORFK"><title>Etymology.</title><p>The specific epithet <italic>palpator</italic> (Latin: stroker, taster, feeler; noun in apposition) is inspired by the long antennae of this species.</p></tp:treatment-sec><tp:treatment-sec><!--Section generated to contain objects referenced in tp:taxon-treatment.--><fig id="F4" position="float" orientation="portrait"><object-id xmlns:xlink="http://www.w3.org/1999/xlink" content-type="doi" xlink:type="simple">10.3897/zookeys.896.36493.figures9-12</object-id><object-id xmlns:xlink="http://www.w3.org/1999/xlink" content-type="arpha" xlink:type="simple">CE6FAF3D-BDF7-5D51-AD2C-AFB6FC53FAB9</object-id><label>Figures 9–12.</label><caption><p><bold>9, 10</bold> Antennal length ratios: <bold>9</bold><italic><tp:taxon-name><tp:taxon-name-part taxon-name-part-type="genus" reg="Peradon">Peradon</tp:taxon-name-part> <tp:taxon-name-part taxon-name-part-type="species" reg="palpator">palpator</tp:taxon-name-part></tp:taxon-name></italic> male, basoflagellomere more than twice as long as scape <bold>10</bold><italic><tp:taxon-name><tp:taxon-name-part taxon-name-part-type="genus" reg="Peradon">P.</tp:taxon-name-part> <tp:taxon-name-part taxon-name-part-type="species" reg="bidens">bidens</tp:taxon-name-part></tp:taxon-name></italic> male, basoflagellomere less than twice as long as scape <bold>11, 12</bold> Tergites in lateral view: <bold>11</bold> with golden pilosity (<italic><tp:taxon-name><tp:taxon-name-part taxon-name-part-type="genus" reg="Peradon">Peradon</tp:taxon-name-part> <tp:taxon-name-part taxon-name-part-type="species" reg="aurigaster">aurigaster</tp:taxon-name-part></tp:taxon-name></italic> male) <bold>12</bold> with silvery white pilosity (<italic><tp:taxon-name><tp:taxon-name-part taxon-name-part-type="genus" reg="Peradon">P.</tp:taxon-name-part> <tp:taxon-name-part taxon-name-part-type="species" reg="flavofascium">flavofascium</tp:taxon-name-part></tp:taxon-name></italic> male).</p></caption><graphic xmlns:xlink="http://www.w3.org/1999/xlink" xlink:href="zookeys-896-001-g004.jpg" position="float" orientation="portrait" xlink:type="simple" id="oo_362274.jpg"><uri content-type="original_file" xlink:type="simple">https://binary.pensoft.net/fig/362274</uri></graphic></fig><fig id="F24" position="float" orientation="portrait"><object-id xmlns:xlink="http://www.w3.org/1999/xlink" content-type="doi" xlink:type="simple">10.3897/zookeys.896.36493.figures136-142</object-id><object-id xmlns:xlink="http://www.w3.org/1999/xlink" content-type="arpha" xlink:type="simple">E80499E7-2C44-5D99-B168-242F2752548F</object-id><label>Figures 136–142.</label><caption><p>Dorsal habitus of <italic><tp:taxon-name><tp:taxon-name-part taxon-name-part-type="genus" reg="Peradon">Peradon</tp:taxon-name-part></tp:taxon-name></italic> species (<italic><tp:taxon-name><tp:taxon-name-part taxon-name-part-type="genus" reg="Peradon"/><tp:taxon-name-part taxon-name-part-type="species" reg="flavofascium">flavofascium</tp:taxon-name-part></tp:taxon-name></italic> group) <bold>136</bold><italic><tp:taxon-name><tp:taxon-name-part taxon-name-part-type="genus" reg="Peradon">P.</tp:taxon-name-part> <tp:taxon-name-part taxon-name-part-type="species" reg="palpator">palpator</tp:taxon-name-part></tp:taxon-name></italic> ♂ holotype <bold>137</bold><italic><tp:taxon-name><tp:taxon-name-part taxon-name-part-type="genus" reg="Peradon">P.</tp:taxon-name-part> <tp:taxon-name-part taxon-name-part-type="species" reg="palpator">palpator</tp:taxon-name-part></tp:taxon-name></italic> ♀ paratype <bold>138</bold><italic><tp:taxon-name><tp:taxon-name-part taxon-name-part-type="genus" reg="Peradon">P.</tp:taxon-name-part> <tp:taxon-name-part taxon-name-part-type="species" reg="flavofascium">flavofascium</tp:taxon-name-part></tp:taxon-name></italic> ♂ Brazil MZUSP <bold>139</bold><italic><tp:taxon-name><tp:taxon-name-part taxon-name-part-type="genus" reg="Peradon">P.</tp:taxon-name-part> <tp:taxon-name-part taxon-name-part-type="species" reg="surinamensis">surinamensis</tp:taxon-name-part></tp:taxon-name></italic> ♀ paratype <bold>140</bold><italic><tp:taxon-name><tp:taxon-name-part taxon-name-part-type="genus" reg="Peradon">P.</tp:taxon-name-part> <tp:taxon-name-part taxon-name-part-type="species" reg="surinamensis">surinamensis</tp:taxon-name-part></tp:taxon-name></italic> ♂ holotype <bold>141</bold><italic><tp:taxon-name><tp:taxon-name-part taxon-name-part-type="genus" reg="Peradon">P.</tp:taxon-name-part> <tp:taxon-name-part taxon-name-part-type="species" reg="chrysopygus">chrysopygus</tp:taxon-name-part></tp:taxon-name></italic> ♂ Costa Rica <named-content xmlns:xlink="http://www.w3.org/1999/xlink" content-type="dwc:institutional_code" xlink:type="simple">LACM</named-content><bold>142</bold><italic><tp:taxon-name><tp:taxon-name-part taxon-name-part-type="genus" reg="Peradon">P.</tp:taxon-name-part> <tp:taxon-name-part taxon-name-part-type="species" reg="chrysopygus">chrysopygus</tp:taxon-name-part></tp:taxon-name></italic> ♀ Costa Rica <named-content xmlns:xlink="http://www.w3.org/1999/xlink" content-type="dwc:institutional_code" xlink:type="simple">LACM</named-content>. Scale bar: 10 mm.</p></caption><graphic xmlns:xlink="http://www.w3.org/1999/xlink" xlink:href="zookeys-896-001-g024.jpg" position="float" orientation="portrait" xlink:type="simple" id="oo_362294.jpg"><uri content-type="original_file" xlink:type="simple">https://binary.pensoft.net/fig/362294</uri></graphic></fig><fig id="F51" position="float" orientation="portrait"><object-id xmlns:xlink="http://www.w3.org/1999/xlink" content-type="doi" xlink:type="simple">10.3897/zookeys.896.36493.figures232-234</object-id><object-id xmlns:xlink="http://www.w3.org/1999/xlink" content-type="arpha" xlink:type="simple">2C80914E-DC8B-59A2-B30A-66C2EC27EB73</object-id><label>Figures 232–234.</label><caption><p><bold>232–234</bold><italic><tp:taxon-name><tp:taxon-name-part taxon-name-part-type="genus" reg="Peradon">Peradon</tp:taxon-name-part> <tp:taxon-name-part taxon-name-part-type="species" reg="palpator">palpator</tp:taxon-name-part></tp:taxon-name></italic> male, holotype <bold>232</bold> habitus lateral <bold>233</bold> head frontal <bold>234</bold> head lateral <bold>235–237</bold><italic><tp:taxon-name><tp:taxon-name-part taxon-name-part-type="genus" reg="Peradon">Peradon</tp:taxon-name-part> <tp:taxon-name-part taxon-name-part-type="species" reg="pompiloides">pompiloides</tp:taxon-name-part></tp:taxon-name></italic> male, holotype <bold>235</bold> habitus lateral <bold>236</bold> head frontal <bold>237</bold> head lateral <bold>238–239</bold><italic><tp:taxon-name><tp:taxon-name-part taxon-name-part-type="genus" reg="Peradon">Peradon</tp:taxon-name-part> <tp:taxon-name-part taxon-name-part-type="species" reg="pompiloides">pompiloides</tp:taxon-name-part></tp:taxon-name></italic> female paratype <bold>238</bold> habitus lateral <bold>239</bold> head frontal.</p></caption><graphic xmlns:xlink="http://www.w3.org/1999/xlink" xlink:href="zookeys-896-001-g043.jpg" position="float" orientation="portrait" xlink:type="simple" id="oo_362345.jpg"><uri content-type="original_file" xlink:type="simple">https://binary.pensoft.net/fig/362345</uri></graphic></fig><fig id="F47" position="float" orientation="portrait"><object-id xmlns:xlink="http://www.w3.org/1999/xlink" content-type="doi" xlink:type="simple">10.3897/zookeys.896.36493.figures274-279</object-id><object-id xmlns:xlink="http://www.w3.org/1999/xlink" content-type="arpha" xlink:type="simple">BDCA48B2-F1E4-582E-89B4-F9118635E7D5</object-id><label>Figures 274–279.</label><caption><p>Male genitalia of <italic><tp:taxon-name><tp:taxon-name-part taxon-name-part-type="genus" reg="Peradon">Peradon</tp:taxon-name-part></tp:taxon-name></italic> species <bold>274</bold><italic><tp:taxon-name><tp:taxon-name-part taxon-name-part-type="genus" reg="Peradon">P.</tp:taxon-name-part> <tp:taxon-name-part taxon-name-part-type="species" reg="luridescens">luridescens</tp:taxon-name-part></tp:taxon-name></italic> Suriname <named-content xmlns:xlink="http://www.w3.org/1999/xlink" content-type="dwc:institutional_code" xlink:type="simple">RMNH</named-content><bold>275</bold><italic><tp:taxon-name><tp:taxon-name-part taxon-name-part-type="genus" reg="Peradon">P.</tp:taxon-name-part> <tp:taxon-name-part taxon-name-part-type="species" reg="angustiventris">angustiventris</tp:taxon-name-part></tp:taxon-name></italic> Suriname <named-content xmlns:xlink="http://www.w3.org/1999/xlink" content-type="dwc:institutional_code" xlink:type="simple">RMNH</named-content><bold>276</bold><italic><tp:taxon-name><tp:taxon-name-part taxon-name-part-type="genus" reg="Peradon">P.</tp:taxon-name-part> <tp:taxon-name-part taxon-name-part-type="species" reg="palpator">palpator</tp:taxon-name-part></tp:taxon-name></italic> holotype <bold>277</bold><italic><tp:taxon-name><tp:taxon-name-part taxon-name-part-type="genus" reg="Peradon">P.</tp:taxon-name-part> <tp:taxon-name-part taxon-name-part-type="species" reg="flavofascium">flavofascium</tp:taxon-name-part></tp:taxon-name></italic> holotype <bold>278</bold><italic><tp:taxon-name><tp:taxon-name-part taxon-name-part-type="genus" reg="Peradon">P.</tp:taxon-name-part> <tp:taxon-name-part taxon-name-part-type="species" reg="surinamensis">surinamensis</tp:taxon-name-part></tp:taxon-name></italic> holotype <bold>279</bold><italic><tp:taxon-name><tp:taxon-name-part taxon-name-part-type="genus" reg="Peradon">P.</tp:taxon-name-part> <tp:taxon-name-part taxon-name-part-type="species" reg="notialus">notialus</tp:taxon-name-part></tp:taxon-name></italic> holotype.</p></caption><graphic xmlns:xlink="http://www.w3.org/1999/xlink" xlink:href="zookeys-896-001-g050.jpg" position="float" orientation="portrait" xlink:type="simple" id="oo_362317.jpg"><uri content-type="original_file" xlink:type="simple">https://binary.pensoft.net/fig/362317</uri></graphic></fig></tp:treatment-sec></tp:taxon-treatment>
