# Supplementary material for: Revision of the Neotropical hoverfly genus Peradon Reemer (Diptera, Syrphidae, Microdontinae)
Source: Zookeys. 2019 Dec 5;896:1–93. doi: 10.3897/zookeys.896.36493 (PMC6908515; doi:10.3897/zookeys.896.36493)
Supplement: XML Treatment for Peradon satyricus [file zookeys.896.36493-treatment27.xml]

<!DOCTYPE tp:taxon-treatment
  PUBLIC "-//TaxonX//DTD Taxonomic Treatment Publishing DTD v0 20100105//EN" "tax-treatment-NSO.dtd">
<tp:taxon-treatment xmlns:tp="http://www.plazi.org/taxpub"><tp:treatment-meta><kwd-group><label>Taxon classification</label><kwd><named-content xmlns:xlink="http://www.w3.org/1999/xlink" content-type="kingdom">Animalia</named-content></kwd><kwd><named-content xmlns:xlink="http://www.w3.org/1999/xlink" content-type="order">Diptera</named-content></kwd><kwd><named-content xmlns:xlink="http://www.w3.org/1999/xlink" content-type="family">Syrphidae</named-content></kwd></kwd-group><mixed-citation publication-type="journal"><person-group><name><surname>Reemer</surname><given-names>Menno</given-names></name><name><surname>Skevington</surname><given-names>Jeffrey H.</given-names></name><name><surname>Kelso</surname><given-names>Scott</given-names></name></person-group><article-title>Revision of the Neotropical hoverfly genus <italic><tp:taxon-name><tp:taxon-name-part taxon-name-part-type="genus" reg="Peradon">Peradon</tp:taxon-name-part></tp:taxon-name></italic> Reemer (<tp:taxon-name><tp:taxon-name-part taxon-name-part-type="order">Diptera</tp:taxon-name-part></tp:taxon-name>, <tp:taxon-name><tp:taxon-name-part taxon-name-part-type="family">Syrphidae</tp:taxon-name-part></tp:taxon-name>, <tp:taxon-name><tp:taxon-name-part taxon-name-part-type="subfamily">Microdontinae</tp:taxon-name-part></tp:taxon-name>)</article-title><source>Zookeys</source><day>05</day><month>12</month><year>2019</year><volume>896</volume><fpage>1</fpage><lpage>93</lpage><pub-id pub-id-type="doi">10.3897/zookeys.896.36493</pub-id></mixed-citation></tp:treatment-meta><tp:nomenclature><tp:taxon-name><object-id xmlns:xlink="http://www.w3.org/1999/xlink" content-type="arpha" xlink:type="simple">D969F4A3-CDA9-5097-AF41-A9FA940D01B6</object-id>
              <tp:taxon-name-part taxon-name-part-type="genus" reg="Peradon">Peradon</tp:taxon-name-part>
              <tp:taxon-name-part taxon-name-part-type="species" reg="satyricus">satyricus</tp:taxon-name-part>
            </tp:taxon-name><tp:taxon-authority>Reemer</tp:taxon-authority><xref ref-type="fig" rid="F11">Figs 48</xref><xref ref-type="fig" rid="F11">, 49</xref><xref ref-type="fig" rid="F21">, 112</xref><xref ref-type="fig" rid="F41">, 240–242</xref><xref ref-type="fig" rid="F45">, 265</xref><tp:nomenclature-citation-list><tp:nomenclature-citation><tp:taxon-name>
                  <tp:taxon-name-part taxon-name-part-type="genus" reg="Peradon">Peradon</tp:taxon-name-part> <tp:taxon-name-part taxon-name-part-type="species" reg="satyricus">satyricus</tp:taxon-name-part></tp:taxon-name><comment>Reemer, 2014: 44. Holotype ♂: Surinam, Brownsberg (<named-content xmlns:xlink="http://www.w3.org/1999/xlink" content-type="dwc:institutional_code" xlink:type="simple">RMNH</named-content>) [examined].</comment></tp:nomenclature-citation></tp:nomenclature-citation-list></tp:nomenclature><tp:treatment-sec sec-type="Studied type specimens" id="SECID0EA4FK"><title>Studied type specimens.</title><p>Suriname • 1 ♂, holotype of <italic><tp:taxon-name><tp:taxon-name-part taxon-name-part-type="genus" reg="Peradon">Peradon</tp:taxon-name-part> <tp:taxon-name-part taxon-name-part-type="species" reg="satyricus">satyricus</tp:taxon-name-part></tp:taxon-name></italic> Reemer; Brownsberg; <named-content xmlns:xlink="http://www.w3.org/1999/xlink" content-type="dwc:verbatimCoordinates" xlink:type="simple"><named-content content-type="geo-json" specific-use="{&#34;type&#34;:&#34;Point&#34;,&#34;coordinates&#34;:[-55.183056,4.945833]}" id="NCID0EU4FK" xlink:type="simple">04°56'45"N, 55°10'59"W</named-content></named-content>; 2 Apr. 2006; M. Reemer leg.; <named-content xmlns:xlink="http://www.w3.org/1999/xlink" content-type="dwc:institutional_code" xlink:type="simple">RMNH</named-content>. Label 1: “SURINAME. Brownsberg / <named-content xmlns:xlink="http://www.w3.org/1999/xlink" content-type="dwc:verbatimCoordinates" xlink:type="simple"><named-content content-type="geo-json" specific-use="{&#34;type&#34;:&#34;Point&#34;,&#34;coordinates&#34;:[-55.183056,4.945833]}" id="NCID0EE5FK" xlink:type="simple">04°56'45"N, 55°10'59"W</named-content></named-content> / 2.iv.2006. M. Reemer”. Coll. <named-content xmlns:xlink="http://www.w3.org/1999/xlink" content-type="dwc:institutional_code" xlink:type="simple">RMNH</named-content>.</p><p>French Guyana • 1 ♂, paratype of <italic><tp:taxon-name><tp:taxon-name-part taxon-name-part-type="genus" reg="Peradon">Peradon</tp:taxon-name-part> <tp:taxon-name-part taxon-name-part-type="species" reg="satyricus">satyricus</tp:taxon-name-part></tp:taxon-name></italic> Reemer; Montagne de Kaw, Piste Lallane; C.M.T. Raper &amp; A. Nelid leg.; <named-content xmlns:xlink="http://www.w3.org/1999/xlink" content-type="dwc:institutional_code" xlink:type="simple">RMNH</named-content>.</p></tp:treatment-sec><tp:treatment-sec sec-type="Additional specimens" id="SECID0EG6FK"><title>Additional specimens.</title><p>Brazil • 1 ♂; Amazonas, Reserva Ducke, 26 km N of Manaus; 31 Aug. 1982; J.A. Rafael leg.; <named-content xmlns:xlink="http://www.w3.org/1999/xlink" content-type="dwc:institutional_code" xlink:type="simple">INPA</named-content>.</p></tp:treatment-sec><tp:treatment-sec sec-type="diagnosis" id="SECID0EU6FK"><title>Diagnosis.</title><p>Body length: male: 8 mm (female unknown). A sturdy, entirely black species without pale wing markings, without golden pile on thorax or abdomen, with a produced vertex. Male genitalia as in Fig. <xref ref-type="fig" rid="F45">265</xref>.</p></tp:treatment-sec><tp:treatment-sec sec-type="notes" id="SECID0E56FK"><title>Notes.</title><p>In the specimen from Brazil the vertex is slightly less produced than in the type material, the median bulge on the face is somewhat less prominent, and the scutellar calcars are more or less straight (as opposed to curved and converging in the type specimens). The taxonomic value of these characters can only be assessed when further specimens become available.</p></tp:treatment-sec><tp:treatment-sec sec-type="distribution" id="SECID0EDAGK"><title>Distribution.</title><p>Known from the Brazilian state Amazonas, French Guiana, and Suriname.</p></tp:treatment-sec><tp:treatment-sec><!--Section generated to contain objects referenced in tp:taxon-treatment.--><fig id="F11" position="float" orientation="portrait"><object-id xmlns:xlink="http://www.w3.org/1999/xlink" content-type="doi" xlink:type="simple">10.3897/zookeys.896.36493.figures48-52</object-id><object-id xmlns:xlink="http://www.w3.org/1999/xlink" content-type="arpha" xlink:type="simple">A8A3E5DF-6483-5362-9125-3A2C5AF071E7</object-id><label>Figures 48–52.</label><caption><p><bold>48</bold><italic><tp:taxon-name><tp:taxon-name-part taxon-name-part-type="genus" reg="Peradon">Peradon</tp:taxon-name-part> <tp:taxon-name-part taxon-name-part-type="species" reg="satyricus">satyricus</tp:taxon-name-part></tp:taxon-name></italic>, head profile <bold>49, 50</bold> Hind legs of <italic><tp:taxon-name><tp:taxon-name-part taxon-name-part-type="genus" reg="Peradon">Peradon</tp:taxon-name-part></tp:taxon-name></italic>: <bold>49</bold><italic><tp:taxon-name><tp:taxon-name-part taxon-name-part-type="genus" reg="Peradon">P.</tp:taxon-name-part> <tp:taxon-name-part taxon-name-part-type="species" reg="satyricus">satyricus</tp:taxon-name-part></tp:taxon-name></italic><bold>50</bold><italic><tp:taxon-name><tp:taxon-name-part taxon-name-part-type="genus" reg="Peradon">P.</tp:taxon-name-part> <tp:taxon-name-part taxon-name-part-type="species" reg="bidens">bidens</tp:taxon-name-part></tp:taxon-name></italic><bold>51, 52</bold> Head in frontal view: <bold>51</bold><italic><tp:taxon-name><tp:taxon-name-part taxon-name-part-type="genus" reg="Peradon">P.</tp:taxon-name-part> <tp:taxon-name-part taxon-name-part-type="species" reg="costaricensis">costaricensis</tp:taxon-name-part></tp:taxon-name></italic><bold>52</bold><italic><tp:taxon-name><tp:taxon-name-part taxon-name-part-type="genus" reg="Peradon">P.</tp:taxon-name-part> <tp:taxon-name-part taxon-name-part-type="species" reg="sciarus">sciarus</tp:taxon-name-part></tp:taxon-name></italic>.</p></caption><graphic xmlns:xlink="http://www.w3.org/1999/xlink" xlink:href="zookeys-896-001-g011.jpg" position="float" orientation="portrait" xlink:type="simple" id="oo_362281.jpg"><uri content-type="original_file" xlink:type="simple">https://binary.pensoft.net/fig/362281</uri></graphic></fig><fig id="F21" position="float" orientation="portrait"><object-id xmlns:xlink="http://www.w3.org/1999/xlink" content-type="doi" xlink:type="simple">10.3897/zookeys.896.36493.figures112-118</object-id><object-id xmlns:xlink="http://www.w3.org/1999/xlink" content-type="arpha" xlink:type="simple">95642426-9DF8-58AE-98E5-381C72B5B907</object-id><label>Figures 112–118.</label><caption><p>Dorsal habitus of <italic><tp:taxon-name><tp:taxon-name-part taxon-name-part-type="genus" reg="Peradon">Peradon</tp:taxon-name-part></tp:taxon-name></italic> species (<italic><tp:taxon-name><tp:taxon-name-part taxon-name-part-type="genus" reg="Peradon"/><tp:taxon-name-part taxon-name-part-type="species" reg="bidens">bidens</tp:taxon-name-part></tp:taxon-name></italic> group) <bold>112</bold><italic><tp:taxon-name><tp:taxon-name-part taxon-name-part-type="genus" reg="Peradon">P.</tp:taxon-name-part> <tp:taxon-name-part taxon-name-part-type="species" reg="satyricus">satyricus</tp:taxon-name-part></tp:taxon-name></italic> ♂ holotype <bold>113</bold><italic><tp:taxon-name><tp:taxon-name-part taxon-name-part-type="genus" reg="Peradon">P.</tp:taxon-name-part> <tp:taxon-name-part taxon-name-part-type="species" reg="sciarus">sciarus</tp:taxon-name-part></tp:taxon-name></italic> ♂ holotype <bold>114</bold><italic><tp:taxon-name><tp:taxon-name-part taxon-name-part-type="genus" reg="Peradon">P.</tp:taxon-name-part> <tp:taxon-name-part taxon-name-part-type="species" reg="bidens">bidens</tp:taxon-name-part></tp:taxon-name></italic> typical variation ♀ (holotype <italic><tp:taxon-name><tp:taxon-name-part taxon-name-part-type="genus" reg="Microdon">M.</tp:taxon-name-part> <tp:taxon-name-part taxon-name-part-type="species" reg="flavomarginatum">flavomarginatum</tp:taxon-name-part></tp:taxon-name></italic> Curran) <bold>115</bold><italic><tp:taxon-name><tp:taxon-name-part taxon-name-part-type="genus" reg="Peradon">P.</tp:taxon-name-part> <tp:taxon-name-part taxon-name-part-type="species" reg="bidens">bidens</tp:taxon-name-part></tp:taxon-name></italic> typical morph ♂ Suriname <named-content xmlns:xlink="http://www.w3.org/1999/xlink" content-type="dwc:institutional_code" xlink:type="simple">RMNH</named-content><bold>116</bold><italic><tp:taxon-name><tp:taxon-name-part taxon-name-part-type="genus" reg="Peradon">P.</tp:taxon-name-part> <tp:taxon-name-part taxon-name-part-type="species" reg="bidens">bidens</tp:taxon-name-part></tp:taxon-name></italic> morph <italic><tp:taxon-name><tp:taxon-name-part taxon-name-part-type="genus" reg="Peradon"/><tp:taxon-name-part taxon-name-part-type="species" reg="langi">langi</tp:taxon-name-part></tp:taxon-name></italic> ♂ Suriname <named-content xmlns:xlink="http://www.w3.org/1999/xlink" content-type="dwc:institutional_code" xlink:type="simple">RMNH</named-content><bold>117</bold><italic><tp:taxon-name><tp:taxon-name-part taxon-name-part-type="genus" reg="Peradon">P.</tp:taxon-name-part> <tp:taxon-name-part taxon-name-part-type="species" reg="costaricensis">costaricensis</tp:taxon-name-part></tp:taxon-name></italic> ♂ paratype <bold>118</bold><italic><tp:taxon-name><tp:taxon-name-part taxon-name-part-type="genus" reg="Peradon">P.</tp:taxon-name-part> <tp:taxon-name-part taxon-name-part-type="species" reg="costaricensis">costaricensis</tp:taxon-name-part></tp:taxon-name></italic> ♀ paratype. Scale bar: 10 mm.</p></caption><graphic xmlns:xlink="http://www.w3.org/1999/xlink" xlink:href="zookeys-896-001-g021.jpg" position="float" orientation="portrait" xlink:type="simple" id="oo_362291.jpg"><uri content-type="original_file" xlink:type="simple">https://binary.pensoft.net/fig/362291</uri></graphic></fig><fig id="F41" position="float" orientation="portrait"><object-id xmlns:xlink="http://www.w3.org/1999/xlink" content-type="doi" xlink:type="simple">10.3897/zookeys.896.36493.figures240-245</object-id><object-id xmlns:xlink="http://www.w3.org/1999/xlink" content-type="arpha" xlink:type="simple">941A27DE-3174-59DA-91C3-26F556476B54</object-id><label>Figures 240–245.</label><caption><p><bold>240–242</bold><italic><tp:taxon-name><tp:taxon-name-part taxon-name-part-type="genus" reg="Peradon">Peradon</tp:taxon-name-part> <tp:taxon-name-part taxon-name-part-type="species" reg="satyricus">satyricus</tp:taxon-name-part></tp:taxon-name></italic> male, holotype: <bold>240</bold> habitus lateral <bold>241</bold> head frontal <bold>242</bold> scutellum dorsal <bold>243</bold><italic><tp:taxon-name><tp:taxon-name-part taxon-name-part-type="genus" reg="Peradon">Peradon</tp:taxon-name-part> <tp:taxon-name-part taxon-name-part-type="species" reg="sciarus">sciarus</tp:taxon-name-part></tp:taxon-name></italic> male holotype: habitus lateral <bold>244, 245</bold><tp:taxon-name><tp:taxon-name-part taxon-name-part-type="genus" reg="Peradon">Peradon</tp:taxon-name-part> <tp:taxon-name-part taxon-name-part-type="uncertainty-rank">cf.</tp:taxon-name-part> <tp:taxon-name-part taxon-name-part-type="species" reg="sciarus">sciarus</tp:taxon-name-part></tp:taxon-name> female: <bold>244</bold> habitus lateral <bold>245</bold> habitus dorsal.</p></caption><graphic xmlns:xlink="http://www.w3.org/1999/xlink" xlink:href="zookeys-896-001-g044.jpg" position="float" orientation="portrait" xlink:type="simple" id="oo_362311.jpg"><uri content-type="original_file" xlink:type="simple">https://binary.pensoft.net/fig/362311</uri></graphic></fig><fig id="F45" position="float" orientation="portrait"><object-id xmlns:xlink="http://www.w3.org/1999/xlink" content-type="doi" xlink:type="simple">10.3897/zookeys.896.36493.figures262-267</object-id><object-id xmlns:xlink="http://www.w3.org/1999/xlink" content-type="arpha" xlink:type="simple">C91234C9-AD7E-5FCE-90A5-239E3749D82A</object-id><label>Figures 262–267.</label><caption><p>Male genitalia of <italic><tp:taxon-name><tp:taxon-name-part taxon-name-part-type="genus" reg="Peradon">Peradon</tp:taxon-name-part></tp:taxon-name></italic> species <bold>262</bold><italic><tp:taxon-name><tp:taxon-name-part taxon-name-part-type="genus" reg="Peradon">P.</tp:taxon-name-part> <tp:taxon-name-part taxon-name-part-type="species" reg="hermetoides">hermetoides</tp:taxon-name-part></tp:taxon-name></italic> holotype <bold>263</bold><italic><tp:taxon-name><tp:taxon-name-part taxon-name-part-type="genus" reg="Peradon">P.</tp:taxon-name-part> <tp:taxon-name-part taxon-name-part-type="species" reg="elongatus">elongatus</tp:taxon-name-part></tp:taxon-name></italic> holotype <bold>264</bold><italic><tp:taxon-name><tp:taxon-name-part taxon-name-part-type="genus" reg="Peradon">P.</tp:taxon-name-part> <tp:taxon-name-part taxon-name-part-type="species" reg="oligonax">oligonax</tp:taxon-name-part></tp:taxon-name></italic> Colombia <named-content xmlns:xlink="http://www.w3.org/1999/xlink" content-type="dwc:institutional_code" xlink:type="simple">NHMUK</named-content><bold>265</bold><italic><tp:taxon-name><tp:taxon-name-part taxon-name-part-type="genus" reg="Peradon">P.</tp:taxon-name-part> <tp:taxon-name-part taxon-name-part-type="species" reg="satyricus">satyricus</tp:taxon-name-part></tp:taxon-name></italic> holotype <bold>266</bold><italic><tp:taxon-name><tp:taxon-name-part taxon-name-part-type="genus" reg="Peradon">P.</tp:taxon-name-part> <tp:taxon-name-part taxon-name-part-type="species" reg="sciarus">sciarus</tp:taxon-name-part></tp:taxon-name></italic> paratype <bold>267</bold><italic><tp:taxon-name><tp:taxon-name-part taxon-name-part-type="genus" reg="Peradon">P.</tp:taxon-name-part> <tp:taxon-name-part taxon-name-part-type="species" reg="bidens">bidens</tp:taxon-name-part></tp:taxon-name></italic> Suriname <named-content xmlns:xlink="http://www.w3.org/1999/xlink" content-type="dwc:institutional_code" xlink:type="simple">RMNH</named-content>.</p></caption><graphic xmlns:xlink="http://www.w3.org/1999/xlink" xlink:href="zookeys-896-001-g048.jpg" position="float" orientation="portrait" xlink:type="simple" id="oo_362315.jpg"><uri content-type="original_file" xlink:type="simple">https://binary.pensoft.net/fig/362315</uri></graphic></fig></tp:treatment-sec></tp:taxon-treatment>
