# Supplementary material for: Revision of the Neotropical hoverfly genus Peradon Reemer (Diptera, Syrphidae, Microdontinae)
Source: Zookeys. 2019 Dec 5;896:1–93. doi: 10.3897/zookeys.896.36493 (PMC6908515; doi:10.3897/zookeys.896.36493)
Supplement: XML Treatment for Peradon sciarus [file zookeys.896.36493-treatment28.xml]

<!DOCTYPE tp:taxon-treatment
  PUBLIC "-//TaxonX//DTD Taxonomic Treatment Publishing DTD v0 20100105//EN" "tax-treatment-NSO.dtd">
<tp:taxon-treatment xmlns:tp="http://www.plazi.org/taxpub"><tp:treatment-meta><kwd-group><label>Taxon classification</label><kwd><named-content xmlns:xlink="http://www.w3.org/1999/xlink" content-type="kingdom">Animalia</named-content></kwd><kwd><named-content xmlns:xlink="http://www.w3.org/1999/xlink" content-type="order">Diptera</named-content></kwd><kwd><named-content xmlns:xlink="http://www.w3.org/1999/xlink" content-type="family">Syrphidae</named-content></kwd></kwd-group><mixed-citation publication-type="journal"><person-group><name><surname>Reemer</surname><given-names>Menno</given-names></name><name><surname>Skevington</surname><given-names>Jeffrey H.</given-names></name><name><surname>Kelso</surname><given-names>Scott</given-names></name></person-group><article-title>Revision of the Neotropical hoverfly genus <italic><tp:taxon-name><tp:taxon-name-part taxon-name-part-type="genus" reg="Peradon">Peradon</tp:taxon-name-part></tp:taxon-name></italic> Reemer (<tp:taxon-name><tp:taxon-name-part taxon-name-part-type="order">Diptera</tp:taxon-name-part></tp:taxon-name>, <tp:taxon-name><tp:taxon-name-part taxon-name-part-type="family">Syrphidae</tp:taxon-name-part></tp:taxon-name>, <tp:taxon-name><tp:taxon-name-part taxon-name-part-type="subfamily">Microdontinae</tp:taxon-name-part></tp:taxon-name>)</article-title><source>Zookeys</source><day>05</day><month>12</month><year>2019</year><volume>896</volume><fpage>1</fpage><lpage>93</lpage><pub-id pub-id-type="doi">10.3897/zookeys.896.36493</pub-id></mixed-citation></tp:treatment-meta><tp:nomenclature><tp:taxon-name><object-id xmlns:xlink="http://www.w3.org/1999/xlink" content-type="arpha" xlink:type="simple">3E8EFA80-14ED-59E9-9878-8C9F3ECB5420</object-id>
              <tp:taxon-name-part taxon-name-part-type="genus" reg="Peradon">Peradon</tp:taxon-name-part>
              <tp:taxon-name-part taxon-name-part-type="species" reg="sciarus">sciarus</tp:taxon-name-part>
            </tp:taxon-name><tp:taxon-authority>Reemer</tp:taxon-authority><xref ref-type="fig" rid="F11">Figs 52</xref><xref ref-type="fig" rid="F21">, 113</xref><xref ref-type="fig" rid="F41">, 243–245</xref><xref ref-type="fig" rid="F45">, 266</xref><tp:nomenclature-citation-list><tp:nomenclature-citation><tp:taxon-name>
                  <tp:taxon-name-part taxon-name-part-type="genus" reg="Peradon">Peradon</tp:taxon-name-part> <tp:taxon-name-part taxon-name-part-type="species" reg="sciarus">sciarus</tp:taxon-name-part></tp:taxon-name><comment>Reemer, 2014: 45. Holotype ♂: Surinam, Awarradam (<named-content xmlns:xlink="http://www.w3.org/1999/xlink" content-type="dwc:institutional_code" xlink:type="simple">RMNH</named-content>). [examined]</comment></tp:nomenclature-citation></tp:nomenclature-citation-list></tp:nomenclature><tp:treatment-sec sec-type="Studied type specimens" id="SECID0ESCGK"><title>Studied type specimens.</title><p>Suriname • 1 ♂, holotype of <italic><tp:taxon-name><tp:taxon-name-part taxon-name-part-type="genus" reg="Peradon">Peradon</tp:taxon-name-part> <tp:taxon-name-part taxon-name-part-type="species" reg="sciarus">sciarus</tp:taxon-name-part></tp:taxon-name></italic> Reemer; Awarradam, along Gran Rio River; <named-content xmlns:xlink="http://www.w3.org/1999/xlink" content-type="dwc:verbatimCoordinates" xlink:type="simple"><named-content content-type="geo-json" specific-use="{&#34;type&#34;:&#34;Point&#34;,&#34;coordinates&#34;:[-55.613333,3.844722]}" id="NCID0EGDGK" xlink:type="simple">03°50'41"N, 55°36'48"W</named-content></named-content>; 13 Apr. 2006; M. Reemer leg.; <named-content xmlns:xlink="http://www.w3.org/1999/xlink" content-type="dwc:institutional_code" xlink:type="simple">RMNH</named-content>. Label 1: “SURINAME. Awarradam / along Gran Rio river. / <named-content xmlns:xlink="http://www.w3.org/1999/xlink" content-type="dwc:verbatimCoordinates" xlink:type="simple"><named-content content-type="geo-json" specific-use="{&#34;type&#34;:&#34;Point&#34;,&#34;coordinates&#34;:[-55.613333,3.844722]}" id="NCID0EWDGK" xlink:type="simple">03°50'41"N, 55°36'48"W</named-content></named-content> / 13.iv.2006 / M. Reemer” • 1 ♂, paratype of <italic><tp:taxon-name><tp:taxon-name-part taxon-name-part-type="genus" reg="Peradon">Peradon</tp:taxon-name-part> <tp:taxon-name-part taxon-name-part-type="species" reg="sciarus">sciarus</tp:taxon-name-part></tp:taxon-name></italic> Reemer; same data as holotype.</p><p>French Guiana • 1 ♂, paratype of <italic><tp:taxon-name><tp:taxon-name-part taxon-name-part-type="genus" reg="Peradon">Peradon</tp:taxon-name-part> <tp:taxon-name-part taxon-name-part-type="species" reg="sciarus">sciarus</tp:taxon-name-part></tp:taxon-name></italic> Reemer; Roura, Kaw road, PK 37, Relais Patawa; <named-content xmlns:xlink="http://www.w3.org/1999/xlink" content-type="dwc:verbatimCoordinates" xlink:type="simple"><named-content content-type="geo-json" specific-use="{&#34;type&#34;:&#34;Point&#34;,&#34;coordinates&#34;:[-52.152500,4.545000]}" id="NCID0ENEGK" xlink:type="simple">04°32'42"N, 52°09'09"W</named-content></named-content>; Nov. 2008; J.A. Cerda leg.; <named-content xmlns:xlink="http://www.w3.org/1999/xlink" content-type="dwc:institutional_code" xlink:type="simple">RMNH</named-content>.</p></tp:treatment-sec><tp:treatment-sec sec-type="Additional specimens" id="SECID0E1EGK"><title>Additional specimens.</title><p>Colombia • 1 ♂; Caqueta, 10 km south Florencia; 23 Jan. 1969; R.E. Dietz leg.; <named-content xmlns:xlink="http://www.w3.org/1999/xlink" content-type="dwc:institutional_code" xlink:type="simple">USNM</named-content>.</p><p>Peru • 1 ♂; San Martin, around San Roque de Cumbaza; <named-content xmlns:xlink="http://www.w3.org/1999/xlink" content-type="dwc:verbatimCoordinates" xlink:type="simple"><named-content content-type="geo-json" specific-use="{&#34;type&#34;:&#34;Point&#34;,&#34;coordinates&#34;:[-76.431500,-7.384711]}" id="NCID0ENFGK" xlink:type="simple">7°23'4.96"S, 76°25'53.4"W</named-content></named-content>; 15–31 Jan. 2015; T. Faasen leg.; <named-content xmlns:xlink="http://www.w3.org/1999/xlink" content-type="dwc:institutional_code" xlink:type="simple">RMNH</named-content> (DNA voucher MR566 / <ext-link xmlns:xlink="http://www.w3.org/1999/xlink" ext-link-type="uri" xlink:href="http://hol.osu.edu/spmInfo.html?id=CNC464839" xlink:type="simple">CNC464839</ext-link>).</p></tp:treatment-sec><tp:treatment-sec sec-type="Studied specimens of P. cf. sciarus" id="SECID0E6FGK"><title>Studied specimens of <italic>P.</italic> cf. <italic>sciarus</italic>.</title><p>Peru • 1 ♀; San Martin Prov. 23 km S Picota, Concervacion Mun. Zona Barreal; <named-content xmlns:xlink="http://www.w3.org/1999/xlink" content-type="dwc:verbatimCoordinates" xlink:type="simple"><named-content content-type="geo-json" specific-use="{&#34;type&#34;:&#34;Point&#34;,&#34;coordinates&#34;:[-76.314833,-7.081333]}" id="NCID0ENGGK" xlink:type="simple">07°04.88'S, 76°18.89'W</named-content></named-content>; 335 m a.s.l.; M.E. Irwin &amp; J.D. Vasquez leg.; <named-content xmlns:xlink="http://www.w3.org/1999/xlink" content-type="dwc:institutional_code" xlink:type="simple">CSCA</named-content>.</p></tp:treatment-sec><tp:treatment-sec sec-type="diagnosis" id="SECID0E1GGK"><title>Diagnosis.</title><p>Body length: male 10–12 mm. Males are entirely black without pale wing markings, the face is black medially, and there is no fascia of golden pile along the mesonotal transverse suture. Males are clearly more slender than <italic><tp:taxon-name><tp:taxon-name-part taxon-name-part-type="genus" reg="Peradon">P.</tp:taxon-name-part> <tp:taxon-name-part taxon-name-part-type="species" reg="satyricus">satyricus</tp:taxon-name-part></tp:taxon-name></italic>, which has a produced vertex.</p><p>The female is not known with certainty, but one specimen from Peru possibly belongs to this species. In contrast with the male, the female has large yellowish white subapical wing patches (Figs <xref ref-type="fig" rid="F41">244</xref>, <xref ref-type="fig" rid="F41">245</xref>), which make it look like <italic><tp:taxon-name><tp:taxon-name-part taxon-name-part-type="genus" reg="Peradon">P.</tp:taxon-name-part> <tp:taxon-name-part taxon-name-part-type="species" reg="niger">niger</tp:taxon-name-part></tp:taxon-name></italic>, <italic><tp:taxon-name><tp:taxon-name-part taxon-name-part-type="genus" reg="Peradon">P.</tp:taxon-name-part> <tp:taxon-name-part taxon-name-part-type="species" reg="normalis">normalis</tp:taxon-name-part></tp:taxon-name></italic> and <italic><tp:taxon-name><tp:taxon-name-part taxon-name-part-type="genus" reg="Peradon">P.</tp:taxon-name-part> <tp:taxon-name-part taxon-name-part-type="species" reg="pompiloides">pompiloides</tp:taxon-name-part></tp:taxon-name></italic>. From <italic><tp:taxon-name><tp:taxon-name-part taxon-name-part-type="genus" reg="Peradon">P.</tp:taxon-name-part> <tp:taxon-name-part taxon-name-part-type="species" reg="niger">niger</tp:taxon-name-part></tp:taxon-name></italic> it differs by the partly bare alula. From <italic><tp:taxon-name><tp:taxon-name-part taxon-name-part-type="genus" reg="Peradon">P.</tp:taxon-name-part> <tp:taxon-name-part taxon-name-part-type="species" reg="normalis">normalis</tp:taxon-name-part></tp:taxon-name></italic> it differs by the absence of a fascia of golden pile along the mesonotal transverse suture, the presence of a large basomedian patch of greyish pruinescence on tergite 4, and the absence of such pruinescence on the basal 1/3 of tergite 3. From <italic><tp:taxon-name><tp:taxon-name-part taxon-name-part-type="genus" reg="Peradon">P.</tp:taxon-name-part> <tp:taxon-name-part taxon-name-part-type="species" reg="pompiloides">pompiloides</tp:taxon-name-part></tp:taxon-name></italic> it differs by the partly bare wing cell br.</p></tp:treatment-sec><tp:treatment-sec sec-type="notes" id="SECID0EXJGK"><title>Notes.</title><p>The male specimens from Colombia and Peru are 1–2 mm larger than the male type specimens from Surinam and French Guiana, and their wings are a little darker.</p><p>The genitalia figured in Fig. <xref ref-type="fig" rid="F45">266</xref> are those of the holotype. <xref ref-type="bibr" rid="B24">Reemer (2014)</xref> figures the genitalia of the paratype, but in less detail and also from a slightly oblique angle, instead from a proper lateral view. The figure in the present paper should be considered more accurate.</p><p>The female from Peru here identified as <tp:taxon-name><tp:taxon-name-part taxon-name-part-type="genus" reg="Peradon">P.</tp:taxon-name-part> <tp:taxon-name-part taxon-name-part-type="uncertainty-rank">cf.</tp:taxon-name-part> <tp:taxon-name-part taxon-name-part-type="species" reg="sciarus">sciarus</tp:taxon-name-part></tp:taxon-name> is assigned to this species based on the <abbrev xmlns:xlink="http://www.w3.org/1999/xlink" xlink:title="cytochrome c oxidase subunit I" id="ABBRID0EVKGK" xlink:type="simple">COI</abbrev> barcode, which is almost identical to that of a Peruvian male of <italic><tp:taxon-name><tp:taxon-name-part taxon-name-part-type="genus" reg="Peradon">P.</tp:taxon-name-part> <tp:taxon-name-part taxon-name-part-type="species" reg="sciarus">sciarus</tp:taxon-name-part></tp:taxon-name></italic>, from which it differs in one single nucleotide (Fig. <xref ref-type="fig" rid="F3">8</xref>). The most striking difference of this female with the males is the presence of a large yellowish white subapical wing patch (Figs <xref ref-type="fig" rid="F41">244</xref>, <xref ref-type="fig" rid="F41">245</xref>). Similar cases of sexual dimorphism in wing colouration occur in other <italic><tp:taxon-name><tp:taxon-name-part taxon-name-part-type="genus" reg="Peradon">Peradon</tp:taxon-name-part></tp:taxon-name></italic> species (e.g., <italic><tp:taxon-name><tp:taxon-name-part taxon-name-part-type="genus" reg="Peradon">P.</tp:taxon-name-part> <tp:taxon-name-part taxon-name-part-type="species" reg="chrysopygus">chrysopygus</tp:taxon-name-part></tp:taxon-name></italic>), so this does not contradict the hypothesis that this female belongs to <italic><tp:taxon-name><tp:taxon-name-part taxon-name-part-type="genus" reg="Peradon">P.</tp:taxon-name-part> <tp:taxon-name-part taxon-name-part-type="species" reg="sciarus">sciarus</tp:taxon-name-part></tp:taxon-name></italic>. This female is also similar to the males in other characters, such as the absence of a fascia of golden pile along the mesonotal transverse suture, the partially bare wing cell br and the partly bare alula.</p></tp:treatment-sec><tp:treatment-sec sec-type="distribution" id="SECID0ENMGK"><title>Distribution.</title><p>Known from Colombia, French Guiana, Peru, and Suriname.</p></tp:treatment-sec><tp:treatment-sec><!--Section generated to contain objects referenced in tp:taxon-treatment.--><fig id="F11" position="float" orientation="portrait"><object-id xmlns:xlink="http://www.w3.org/1999/xlink" content-type="doi" xlink:type="simple">10.3897/zookeys.896.36493.figures48-52</object-id><object-id xmlns:xlink="http://www.w3.org/1999/xlink" content-type="arpha" xlink:type="simple">A8A3E5DF-6483-5362-9125-3A2C5AF071E7</object-id><label>Figures 48–52.</label><caption><p><bold>48</bold><italic><tp:taxon-name><tp:taxon-name-part taxon-name-part-type="genus" reg="Peradon">Peradon</tp:taxon-name-part> <tp:taxon-name-part taxon-name-part-type="species" reg="satyricus">satyricus</tp:taxon-name-part></tp:taxon-name></italic>, head profile <bold>49, 50</bold> Hind legs of <italic><tp:taxon-name><tp:taxon-name-part taxon-name-part-type="genus" reg="Peradon">Peradon</tp:taxon-name-part></tp:taxon-name></italic>: <bold>49</bold><italic><tp:taxon-name><tp:taxon-name-part taxon-name-part-type="genus" reg="Peradon">P.</tp:taxon-name-part> <tp:taxon-name-part taxon-name-part-type="species" reg="satyricus">satyricus</tp:taxon-name-part></tp:taxon-name></italic><bold>50</bold><italic><tp:taxon-name><tp:taxon-name-part taxon-name-part-type="genus" reg="Peradon">P.</tp:taxon-name-part> <tp:taxon-name-part taxon-name-part-type="species" reg="bidens">bidens</tp:taxon-name-part></tp:taxon-name></italic><bold>51, 52</bold> Head in frontal view: <bold>51</bold><italic><tp:taxon-name><tp:taxon-name-part taxon-name-part-type="genus" reg="Peradon">P.</tp:taxon-name-part> <tp:taxon-name-part taxon-name-part-type="species" reg="costaricensis">costaricensis</tp:taxon-name-part></tp:taxon-name></italic><bold>52</bold><italic><tp:taxon-name><tp:taxon-name-part taxon-name-part-type="genus" reg="Peradon">P.</tp:taxon-name-part> <tp:taxon-name-part taxon-name-part-type="species" reg="sciarus">sciarus</tp:taxon-name-part></tp:taxon-name></italic>.</p></caption><graphic xmlns:xlink="http://www.w3.org/1999/xlink" xlink:href="zookeys-896-001-g011.jpg" position="float" orientation="portrait" xlink:type="simple" id="oo_362281.jpg"><uri content-type="original_file" xlink:type="simple">https://binary.pensoft.net/fig/362281</uri></graphic></fig><fig id="F21" position="float" orientation="portrait"><object-id xmlns:xlink="http://www.w3.org/1999/xlink" content-type="doi" xlink:type="simple">10.3897/zookeys.896.36493.figures112-118</object-id><object-id xmlns:xlink="http://www.w3.org/1999/xlink" content-type="arpha" xlink:type="simple">95642426-9DF8-58AE-98E5-381C72B5B907</object-id><label>Figures 112–118.</label><caption><p>Dorsal habitus of <italic><tp:taxon-name><tp:taxon-name-part taxon-name-part-type="genus" reg="Peradon">Peradon</tp:taxon-name-part></tp:taxon-name></italic> species (<italic><tp:taxon-name><tp:taxon-name-part taxon-name-part-type="genus" reg="Peradon"/><tp:taxon-name-part taxon-name-part-type="species" reg="bidens">bidens</tp:taxon-name-part></tp:taxon-name></italic> group) <bold>112</bold><italic><tp:taxon-name><tp:taxon-name-part taxon-name-part-type="genus" reg="Peradon">P.</tp:taxon-name-part> <tp:taxon-name-part taxon-name-part-type="species" reg="satyricus">satyricus</tp:taxon-name-part></tp:taxon-name></italic> ♂ holotype <bold>113</bold><italic><tp:taxon-name><tp:taxon-name-part taxon-name-part-type="genus" reg="Peradon">P.</tp:taxon-name-part> <tp:taxon-name-part taxon-name-part-type="species" reg="sciarus">sciarus</tp:taxon-name-part></tp:taxon-name></italic> ♂ holotype <bold>114</bold><italic><tp:taxon-name><tp:taxon-name-part taxon-name-part-type="genus" reg="Peradon">P.</tp:taxon-name-part> <tp:taxon-name-part taxon-name-part-type="species" reg="bidens">bidens</tp:taxon-name-part></tp:taxon-name></italic> typical variation ♀ (holotype <italic><tp:taxon-name><tp:taxon-name-part taxon-name-part-type="genus" reg="Microdon">M.</tp:taxon-name-part> <tp:taxon-name-part taxon-name-part-type="species" reg="flavomarginatum">flavomarginatum</tp:taxon-name-part></tp:taxon-name></italic> Curran) <bold>115</bold><italic><tp:taxon-name><tp:taxon-name-part taxon-name-part-type="genus" reg="Peradon">P.</tp:taxon-name-part> <tp:taxon-name-part taxon-name-part-type="species" reg="bidens">bidens</tp:taxon-name-part></tp:taxon-name></italic> typical morph ♂ Suriname <named-content xmlns:xlink="http://www.w3.org/1999/xlink" content-type="dwc:institutional_code" xlink:type="simple">RMNH</named-content><bold>116</bold><italic><tp:taxon-name><tp:taxon-name-part taxon-name-part-type="genus" reg="Peradon">P.</tp:taxon-name-part> <tp:taxon-name-part taxon-name-part-type="species" reg="bidens">bidens</tp:taxon-name-part></tp:taxon-name></italic> morph <italic><tp:taxon-name><tp:taxon-name-part taxon-name-part-type="genus" reg="Peradon"/><tp:taxon-name-part taxon-name-part-type="species" reg="langi">langi</tp:taxon-name-part></tp:taxon-name></italic> ♂ Suriname <named-content xmlns:xlink="http://www.w3.org/1999/xlink" content-type="dwc:institutional_code" xlink:type="simple">RMNH</named-content><bold>117</bold><italic><tp:taxon-name><tp:taxon-name-part taxon-name-part-type="genus" reg="Peradon">P.</tp:taxon-name-part> <tp:taxon-name-part taxon-name-part-type="species" reg="costaricensis">costaricensis</tp:taxon-name-part></tp:taxon-name></italic> ♂ paratype <bold>118</bold><italic><tp:taxon-name><tp:taxon-name-part taxon-name-part-type="genus" reg="Peradon">P.</tp:taxon-name-part> <tp:taxon-name-part taxon-name-part-type="species" reg="costaricensis">costaricensis</tp:taxon-name-part></tp:taxon-name></italic> ♀ paratype. Scale bar: 10 mm.</p></caption><graphic xmlns:xlink="http://www.w3.org/1999/xlink" xlink:href="zookeys-896-001-g021.jpg" position="float" orientation="portrait" xlink:type="simple" id="oo_362291.jpg"><uri content-type="original_file" xlink:type="simple">https://binary.pensoft.net/fig/362291</uri></graphic></fig><fig id="F41" position="float" orientation="portrait"><object-id xmlns:xlink="http://www.w3.org/1999/xlink" content-type="doi" xlink:type="simple">10.3897/zookeys.896.36493.figures240-245</object-id><object-id xmlns:xlink="http://www.w3.org/1999/xlink" content-type="arpha" xlink:type="simple">941A27DE-3174-59DA-91C3-26F556476B54</object-id><label>Figures 240–245.</label><caption><p><bold>240–242</bold><italic><tp:taxon-name><tp:taxon-name-part taxon-name-part-type="genus" reg="Peradon">Peradon</tp:taxon-name-part> <tp:taxon-name-part taxon-name-part-type="species" reg="satyricus">satyricus</tp:taxon-name-part></tp:taxon-name></italic> male, holotype: <bold>240</bold> habitus lateral <bold>241</bold> head frontal <bold>242</bold> scutellum dorsal <bold>243</bold><italic><tp:taxon-name><tp:taxon-name-part taxon-name-part-type="genus" reg="Peradon">Peradon</tp:taxon-name-part> <tp:taxon-name-part taxon-name-part-type="species" reg="sciarus">sciarus</tp:taxon-name-part></tp:taxon-name></italic> male holotype: habitus lateral <bold>244, 245</bold><tp:taxon-name><tp:taxon-name-part taxon-name-part-type="genus" reg="Peradon">Peradon</tp:taxon-name-part> <tp:taxon-name-part taxon-name-part-type="uncertainty-rank">cf.</tp:taxon-name-part> <tp:taxon-name-part taxon-name-part-type="species" reg="sciarus">sciarus</tp:taxon-name-part></tp:taxon-name> female: <bold>244</bold> habitus lateral <bold>245</bold> habitus dorsal.</p></caption><graphic xmlns:xlink="http://www.w3.org/1999/xlink" xlink:href="zookeys-896-001-g044.jpg" position="float" orientation="portrait" xlink:type="simple" id="oo_362311.jpg"><uri content-type="original_file" xlink:type="simple">https://binary.pensoft.net/fig/362311</uri></graphic></fig><fig id="F45" position="float" orientation="portrait"><object-id xmlns:xlink="http://www.w3.org/1999/xlink" content-type="doi" xlink:type="simple">10.3897/zookeys.896.36493.figures262-267</object-id><object-id xmlns:xlink="http://www.w3.org/1999/xlink" content-type="arpha" xlink:type="simple">C91234C9-AD7E-5FCE-90A5-239E3749D82A</object-id><label>Figures 262–267.</label><caption><p>Male genitalia of <italic><tp:taxon-name><tp:taxon-name-part taxon-name-part-type="genus" reg="Peradon">Peradon</tp:taxon-name-part></tp:taxon-name></italic> species <bold>262</bold><italic><tp:taxon-name><tp:taxon-name-part taxon-name-part-type="genus" reg="Peradon">P.</tp:taxon-name-part> <tp:taxon-name-part taxon-name-part-type="species" reg="hermetoides">hermetoides</tp:taxon-name-part></tp:taxon-name></italic> holotype <bold>263</bold><italic><tp:taxon-name><tp:taxon-name-part taxon-name-part-type="genus" reg="Peradon">P.</tp:taxon-name-part> <tp:taxon-name-part taxon-name-part-type="species" reg="elongatus">elongatus</tp:taxon-name-part></tp:taxon-name></italic> holotype <bold>264</bold><italic><tp:taxon-name><tp:taxon-name-part taxon-name-part-type="genus" reg="Peradon">P.</tp:taxon-name-part> <tp:taxon-name-part taxon-name-part-type="species" reg="oligonax">oligonax</tp:taxon-name-part></tp:taxon-name></italic> Colombia <named-content xmlns:xlink="http://www.w3.org/1999/xlink" content-type="dwc:institutional_code" xlink:type="simple">NHMUK</named-content><bold>265</bold><italic><tp:taxon-name><tp:taxon-name-part taxon-name-part-type="genus" reg="Peradon">P.</tp:taxon-name-part> <tp:taxon-name-part taxon-name-part-type="species" reg="satyricus">satyricus</tp:taxon-name-part></tp:taxon-name></italic> holotype <bold>266</bold><italic><tp:taxon-name><tp:taxon-name-part taxon-name-part-type="genus" reg="Peradon">P.</tp:taxon-name-part> <tp:taxon-name-part taxon-name-part-type="species" reg="sciarus">sciarus</tp:taxon-name-part></tp:taxon-name></italic> paratype <bold>267</bold><italic><tp:taxon-name><tp:taxon-name-part taxon-name-part-type="genus" reg="Peradon">P.</tp:taxon-name-part> <tp:taxon-name-part taxon-name-part-type="species" reg="bidens">bidens</tp:taxon-name-part></tp:taxon-name></italic> Suriname <named-content xmlns:xlink="http://www.w3.org/1999/xlink" content-type="dwc:institutional_code" xlink:type="simple">RMNH</named-content>.</p></caption><graphic xmlns:xlink="http://www.w3.org/1999/xlink" xlink:href="zookeys-896-001-g048.jpg" position="float" orientation="portrait" xlink:type="simple" id="oo_362315.jpg"><uri content-type="original_file" xlink:type="simple">https://binary.pensoft.net/fig/362315</uri></graphic></fig><fig id="F3" position="float" orientation="portrait"><object-id xmlns:xlink="http://www.w3.org/1999/xlink" content-type="doi" xlink:type="simple">10.3897/zookeys.896.36493.figure8</object-id><object-id xmlns:xlink="http://www.w3.org/1999/xlink" content-type="arpha" xlink:type="simple">44D9AB7D-ADA8-5A94-807A-B1D6ABD35142</object-id><label>Figure 8.</label><caption><p>Maximum Likelihood tree of <abbrev xmlns:xlink="http://www.w3.org/1999/xlink" xlink:title="cytochrome c oxidase subunit I" id="ABBRID0EJUHK" xlink:type="simple">COI</abbrev> barcodes of <italic><tp:taxon-name><tp:taxon-name-part taxon-name-part-type="genus" reg="Peradon">Peradon</tp:taxon-name-part></tp:taxon-name></italic> species. The scale at the bottom is a distance scale for the number of substitutions per site. Information on the barcoded specimens can be found in Table <xref ref-type="table" rid="T1">1</xref>.</p></caption><graphic xmlns:xlink="http://www.w3.org/1999/xlink" xlink:href="zookeys-896-001-g003.jpg" position="float" orientation="portrait" xlink:type="simple" id="oo_362273.jpg"><uri content-type="original_file" xlink:type="simple">https://binary.pensoft.net/fig/362273</uri></graphic></fig><table-wrap id="T1" position="float" orientation="portrait"><label>Table 1.</label><caption><p><italic><tp:taxon-name><tp:taxon-name-part taxon-name-part-type="genus" reg="Peradon">Peradon</tp:taxon-name-part></tp:taxon-name></italic> and outgroup specimens used for barcode analysis. Unique identifiers: MR codes are used in Figure <xref ref-type="fig" rid="F3">8</xref> and refer to the personal database of the author; <named-content xmlns:xlink="http://www.w3.org/1999/xlink" content-type="dwc:institutional_code" xlink:type="simple">CNC</named-content> codes can be found in the online database of the <named-content xmlns:xlink="http://www.w3.org/1999/xlink" content-type="dwc:institutional_code" xlink:type="simple">CNC</named-content> (<ext-link xmlns:xlink="http://www.w3.org/1999/xlink" xlink:type="simple" ext-link-type="uri" xlink:href="https://cnc.agr.gc.ca">https://cnc.agr.gc.ca</ext-link>); <named-content xmlns:xlink="http://www.w3.org/1999/xlink" content-type="dwc:institutional_code" xlink:type="simple">INBIO</named-content> codes are used by <named-content xmlns:xlink="http://www.w3.org/1999/xlink" content-type="dwc:institutional_code" xlink:type="simple">INBIO</named-content>; Y codes are used in a <named-content xmlns:xlink="http://www.w3.org/1999/xlink" content-type="dwc:institutional_code" xlink:type="simple">MZH</named-content> lab database managed by Gunilla Ståhls. BOLD, GenBank and ENA (European Nucleotide Archive) are online databases for DNA and RNA sequences, in which the barcodes used in the present analysis are stored.</p></caption><table id="TID0EJCAK" rules="all"><tbody><tr><td rowspan="1" colspan="1">
                  <bold>Taxon</bold>
                </td><td rowspan="1" colspan="1">
                  <bold>Unique identifier / Lab code</bold>
                </td><td rowspan="1" colspan="1">
                  <bold>Locality and year of collection</bold>
                </td><td rowspan="1" colspan="1">
                  <bold>Collector</bold>
                </td><td rowspan="1" colspan="1">
                  <bold>Deposition</bold>
                </td><td rowspan="1" colspan="1">
                  <bold>BOLD process ID</bold>
                </td><td rowspan="1" colspan="1">
                  <bold>GenBank / ENA accession</bold>
                </td></tr><tr><td rowspan="1" colspan="7">
                  <bold>Outgroup</bold>
                </td></tr><tr><td rowspan="1" colspan="1"><italic><tp:taxon-name><tp:taxon-name-part taxon-name-part-type="genus" reg="Paragodon">Paragodon</tp:taxon-name-part> <tp:taxon-name-part taxon-name-part-type="species" reg="paragoides">paragoides</tp:taxon-name-part></tp:taxon-name></italic> ♀</td><td rowspan="1" colspan="1">MR0341 / Y1314</td><td rowspan="1" colspan="1">Costa Rica, Alajuela, 2010</td><td rowspan="1" colspan="1">Porras, W. and A. Rojas</td><td rowspan="1" colspan="1">
                  <named-content xmlns:xlink="http://www.w3.org/1999/xlink" content-type="dwc:institutional_code" xlink:type="simple">RMNH</named-content>
                </td><td rowspan="1" colspan="1">–</td><td rowspan="1" colspan="1">
                  <ext-link xmlns:xlink="http://www.w3.org/1999/xlink" ext-link-type="gen" xlink:href="LR699066" xlink:type="simple">LR699066</ext-link>
                </td></tr><tr><td rowspan="1" colspan="1"><italic><tp:taxon-name><tp:taxon-name-part taxon-name-part-type="genus" reg="Menidon">Menidon</tp:taxon-name-part> <tp:taxon-name-part taxon-name-part-type="species" reg="falcatus">falcatus</tp:taxon-name-part></tp:taxon-name></italic> ♂</td><td rowspan="1" colspan="1">MR0351 / Y1324</td><td rowspan="1" colspan="1">Costa Rica, Heredia</td><td rowspan="1" colspan="1">Reemer, M.</td><td rowspan="1" colspan="1">
                  <named-content xmlns:xlink="http://www.w3.org/1999/xlink" content-type="dwc:institutional_code" xlink:type="simple">RMNH</named-content>
                </td><td rowspan="1" colspan="1">–</td><td rowspan="1" colspan="1">
                  <ext-link xmlns:xlink="http://www.w3.org/1999/xlink" ext-link-type="gen" xlink:href="LR699065" xlink:type="simple">LR699065</ext-link>
                </td></tr><tr><td rowspan="1" colspan="1"><italic><tp:taxon-name><tp:taxon-name-part taxon-name-part-type="genus" reg="Microdon">Microdon</tp:taxon-name-part> <tp:taxon-name-part taxon-name-part-type="species" reg="major">major</tp:taxon-name-part></tp:taxon-name></italic> ♂</td><td rowspan="1" colspan="1">MR0350 / Y1323</td><td rowspan="1" colspan="1">Netherlands, Kootwijk</td><td rowspan="1" colspan="1">Reemer, M.</td><td rowspan="1" colspan="1">
                  <named-content xmlns:xlink="http://www.w3.org/1999/xlink" content-type="dwc:institutional_code" xlink:type="simple">RMNH</named-content>
                </td><td rowspan="1" colspan="1">–</td><td rowspan="1" colspan="1">
                  <ext-link xmlns:xlink="http://www.w3.org/1999/xlink" ext-link-type="gen" xlink:href="LR699064" xlink:type="simple">LR699064</ext-link>
                </td></tr><tr><td rowspan="1" colspan="7">
                  <bold>Ingroup</bold>
                </td></tr><tr><td rowspan="1" colspan="1"><italic><tp:taxon-name><tp:taxon-name-part taxon-name-part-type="genus" reg="Peradon">Peradon</tp:taxon-name-part> <tp:taxon-name-part taxon-name-part-type="species" reg="angustiventris">angustiventris</tp:taxon-name-part></tp:taxon-name></italic> ♂</td><td rowspan="1" colspan="1">MR1033 / <ext-link xmlns:xlink="http://www.w3.org/1999/xlink" ext-link-type="uri" xlink:href="http://hol.osu.edu/spmInfo.html?id=CNC870143" xlink:type="simple">CNC870143</ext-link></td><td rowspan="1" colspan="1">Suriname, Colakreek, 2006</td><td rowspan="1" colspan="1">Reemer, M.</td><td rowspan="1" colspan="1">
                  <named-content xmlns:xlink="http://www.w3.org/1999/xlink" content-type="dwc:institutional_code" xlink:type="simple">RMNH</named-content>
                </td><td rowspan="1" colspan="1">PERAD017-17</td><td rowspan="1" colspan="1">–</td></tr><tr><td rowspan="1" colspan="1"><italic><tp:taxon-name><tp:taxon-name-part taxon-name-part-type="genus" reg="Peradon">Peradon</tp:taxon-name-part> <tp:taxon-name-part taxon-name-part-type="species" reg="aurigaster">aurigaster</tp:taxon-name-part></tp:taxon-name></italic> ♀</td><td rowspan="1" colspan="1">MR0563 / <ext-link xmlns:xlink="http://www.w3.org/1999/xlink" ext-link-type="uri" xlink:href="http://hol.osu.edu/spmInfo.html?id=CNC464836" xlink:type="simple">CNC464836</ext-link></td><td rowspan="1" colspan="1">Peru, San Martin, 2015</td><td rowspan="1" colspan="1">Faasen, T.</td><td rowspan="1" colspan="1">
                  <named-content xmlns:xlink="http://www.w3.org/1999/xlink" content-type="dwc:institutional_code" xlink:type="simple">RMNH</named-content>
                </td><td rowspan="1" colspan="1">CNCFF788-16</td><td rowspan="1" colspan="1">–</td></tr><tr><td rowspan="1" colspan="1"><italic><tp:taxon-name><tp:taxon-name-part taxon-name-part-type="genus" reg="Peradon">Peradon</tp:taxon-name-part> <tp:taxon-name-part taxon-name-part-type="species" reg="bidens">bidens</tp:taxon-name-part></tp:taxon-name></italic> red morph ♂</td><td rowspan="1" colspan="1">MR1289 / Y0578</td><td rowspan="1" colspan="1">Suriname, Peperpot, 2006</td><td rowspan="1" colspan="1">Reemer, M.</td><td rowspan="1" colspan="1">
                  <named-content xmlns:xlink="http://www.w3.org/1999/xlink" content-type="dwc:institutional_code" xlink:type="simple">MZH</named-content>
                </td><td rowspan="1" colspan="1">–</td><td rowspan="1" colspan="1">
                  <ext-link xmlns:xlink="http://www.w3.org/1999/xlink" ext-link-type="gen" xlink:href="HF547911.1" xlink:type="simple">HF547911.1</ext-link>
                </td></tr><tr><td rowspan="1" colspan="1"><italic><tp:taxon-name><tp:taxon-name-part taxon-name-part-type="genus" reg="Peradon">Peradon</tp:taxon-name-part> <tp:taxon-name-part taxon-name-part-type="species" reg="bidens">bidens</tp:taxon-name-part></tp:taxon-name></italic> red morph ♂</td><td rowspan="1" colspan="1">MR0037 / <ext-link xmlns:xlink="http://www.w3.org/1999/xlink" ext-link-type="uri" xlink:href="http://hol.osu.edu/spmInfo.html?id=CNC870147" xlink:type="simple">CNC870147</ext-link></td><td rowspan="1" colspan="1">Suriname, Zanderij, 2006</td><td rowspan="1" colspan="1">Reemer, M.</td><td rowspan="1" colspan="1">
                  <named-content xmlns:xlink="http://www.w3.org/1999/xlink" content-type="dwc:institutional_code" xlink:type="simple">RMNH</named-content>
                </td><td rowspan="1" colspan="1">PERAD021-17</td><td rowspan="1" colspan="1">–</td></tr><tr><td rowspan="1" colspan="1"><italic><tp:taxon-name><tp:taxon-name-part taxon-name-part-type="genus" reg="Peradon">Peradon</tp:taxon-name-part> <tp:taxon-name-part taxon-name-part-type="species" reg="bidens">bidens</tp:taxon-name-part></tp:taxon-name></italic> black morph ♂</td><td rowspan="1" colspan="1">MR0038 / <ext-link xmlns:xlink="http://www.w3.org/1999/xlink" ext-link-type="uri" xlink:href="http://hol.osu.edu/spmInfo.html?id=CNC870145" xlink:type="simple">CNC870145</ext-link></td><td rowspan="1" colspan="1">Suriname, Colakreek, 2006</td><td rowspan="1" colspan="1">Reemer, M.</td><td rowspan="1" colspan="1">
                  <named-content xmlns:xlink="http://www.w3.org/1999/xlink" content-type="dwc:institutional_code" xlink:type="simple">RMNH</named-content>
                </td><td rowspan="1" colspan="1">PERAD019-17</td><td rowspan="1" colspan="1">–</td></tr><tr><td rowspan="1" colspan="1"><italic><tp:taxon-name><tp:taxon-name-part taxon-name-part-type="genus" reg="Peradon">Peradon</tp:taxon-name-part> <tp:taxon-name-part taxon-name-part-type="species" reg="bidens">bidens</tp:taxon-name-part></tp:taxon-name></italic> black morph ♂</td><td rowspan="1" colspan="1">MR1036 / <ext-link xmlns:xlink="http://www.w3.org/1999/xlink" ext-link-type="uri" xlink:href="http://hol.osu.edu/spmInfo.html?id=CNC870146" xlink:type="simple">CNC870146</ext-link></td><td rowspan="1" colspan="1">Suriname, Mopentibo, 2006</td><td rowspan="1" colspan="1">Reemer, M.</td><td rowspan="1" colspan="1">
                  <named-content xmlns:xlink="http://www.w3.org/1999/xlink" content-type="dwc:institutional_code" xlink:type="simple">RMNH</named-content>
                </td><td rowspan="1" colspan="1">PERAD020-17</td><td rowspan="1" colspan="1">–</td></tr><tr><td rowspan="1" colspan="1"><italic><tp:taxon-name><tp:taxon-name-part taxon-name-part-type="genus" reg="Peradon">Peradon</tp:taxon-name-part> <tp:taxon-name-part taxon-name-part-type="species" reg="chrysopygus">chrysopygus</tp:taxon-name-part></tp:taxon-name></italic> ♀</td><td rowspan="1" colspan="1">MR1285 / INB0003861150</td><td rowspan="1" colspan="1">Costa Rica, Heredia, 2004</td><td rowspan="1" colspan="1">Porras Vega, W.</td><td rowspan="1" colspan="1">
                  <named-content xmlns:xlink="http://www.w3.org/1999/xlink" content-type="dwc:institutional_code" xlink:type="simple">INBIO</named-content>
                </td><td rowspan="1" colspan="1">ASIND073-12</td><td rowspan="1" colspan="1">–</td></tr><tr><td rowspan="1" colspan="1"><italic><tp:taxon-name><tp:taxon-name-part taxon-name-part-type="genus" reg="Peradon">Peradon</tp:taxon-name-part> <tp:taxon-name-part taxon-name-part-type="species" reg="chrysopygus">chrysopygus</tp:taxon-name-part></tp:taxon-name></italic> ♂</td><td rowspan="1" colspan="1">MR1286 / INB0003478737</td><td rowspan="1" colspan="1">Costa Rica, Guanacaste, 2002</td><td rowspan="1" colspan="1">Cardenas, Y.</td><td rowspan="1" colspan="1">
                  <named-content xmlns:xlink="http://www.w3.org/1999/xlink" content-type="dwc:institutional_code" xlink:type="simple">INBIO</named-content>
                </td><td rowspan="1" colspan="1">ASIND081-12</td><td rowspan="1" colspan="1">–</td></tr><tr><td rowspan="1" colspan="1"><italic><tp:taxon-name><tp:taxon-name-part taxon-name-part-type="genus" reg="Peradon">Peradon</tp:taxon-name-part> <tp:taxon-name-part taxon-name-part-type="species" reg="chrysopygus">chrysopygus</tp:taxon-name-part></tp:taxon-name></italic> ♀</td><td rowspan="1" colspan="1">MR1287 / INB0004273155</td><td rowspan="1" colspan="1">Costa Rica, Alajuela, 2010</td><td rowspan="1" colspan="1">Azofeifa Zuniga, J.A.</td><td rowspan="1" colspan="1">
                  <named-content xmlns:xlink="http://www.w3.org/1999/xlink" content-type="dwc:institutional_code" xlink:type="simple">INBIO</named-content>
                </td><td rowspan="1" colspan="1">ASIND2431-12</td><td rowspan="1" colspan="1">–</td></tr><tr><td rowspan="1" colspan="1"><italic><tp:taxon-name><tp:taxon-name-part taxon-name-part-type="genus" reg="Peradon">Peradon</tp:taxon-name-part> <tp:taxon-name-part taxon-name-part-type="species" reg="chrysopygus">chrysopygus</tp:taxon-name-part></tp:taxon-name></italic> ♀</td><td rowspan="1" colspan="1">MR1288 / INB0004304009</td><td rowspan="1" colspan="1">Costa Rica, Puntarenas, 2011</td><td rowspan="1" colspan="1">Haber, W.</td><td rowspan="1" colspan="1">
                  <named-content xmlns:xlink="http://www.w3.org/1999/xlink" content-type="dwc:institutional_code" xlink:type="simple">INBIO</named-content>
                </td><td rowspan="1" colspan="1">ASIND2586-12</td><td rowspan="1" colspan="1">–</td></tr><tr><td rowspan="1" colspan="1"><italic><tp:taxon-name><tp:taxon-name-part taxon-name-part-type="genus" reg="Peradon">Peradon</tp:taxon-name-part> <tp:taxon-name-part taxon-name-part-type="species" reg="chrysopygus">chrysopygus</tp:taxon-name-part></tp:taxon-name></italic> ♂</td><td rowspan="1" colspan="1">MR0344 / Y1317</td><td rowspan="1" colspan="1">Costa Rica, Heredia</td><td rowspan="1" colspan="1">Reemer, M.</td><td rowspan="1" colspan="1">
                  <named-content xmlns:xlink="http://www.w3.org/1999/xlink" content-type="dwc:institutional_code" xlink:type="simple">RMNH</named-content>
                </td><td rowspan="1" colspan="1">–</td><td rowspan="1" colspan="1">
                  <ext-link xmlns:xlink="http://www.w3.org/1999/xlink" ext-link-type="gen" xlink:href="HF585642" xlink:type="simple">HF585642</ext-link>
                </td></tr><tr><td rowspan="1" colspan="1"><italic><tp:taxon-name><tp:taxon-name-part taxon-name-part-type="genus" reg="Peradon">Peradon</tp:taxon-name-part> <tp:taxon-name-part taxon-name-part-type="species" reg="costaricensis">costaricensis</tp:taxon-name-part></tp:taxon-name></italic> ♀</td><td rowspan="1" colspan="1">MR1028 / <ext-link xmlns:xlink="http://www.w3.org/1999/xlink" ext-link-type="uri" xlink:href="http://hol.osu.edu/spmInfo.html?id=CNC870131" xlink:type="simple">CNC870131</ext-link></td><td rowspan="1" colspan="1">Costa Rica, Heredia, 2004</td><td rowspan="1" colspan="1">Stuke, J.-H.</td><td rowspan="1" colspan="1">
                  <named-content xmlns:xlink="http://www.w3.org/1999/xlink" content-type="dwc:institutional_code" xlink:type="simple">ZFMK</named-content>
                </td><td rowspan="1" colspan="1">PERAD005-17</td><td rowspan="1" colspan="1">–</td></tr><tr><td rowspan="1" colspan="1"><italic><tp:taxon-name><tp:taxon-name-part taxon-name-part-type="genus" reg="Peradon">Peradon</tp:taxon-name-part> <tp:taxon-name-part taxon-name-part-type="species" reg="luridescens">luridescens</tp:taxon-name-part></tp:taxon-name></italic> ♂</td><td rowspan="1" colspan="1">MR1030 / <ext-link xmlns:xlink="http://www.w3.org/1999/xlink" ext-link-type="uri" xlink:href="http://hol.osu.edu/spmInfo.html?id=CNC870133" xlink:type="simple">CNC870133</ext-link></td><td rowspan="1" colspan="1">Peru, Madre de Dios, 2011</td><td rowspan="1" colspan="1">Smit, J.T.</td><td rowspan="1" colspan="1">Smit, J.T.</td><td rowspan="1" colspan="1">PERAD007-17</td><td rowspan="1" colspan="1">–</td></tr><tr><td rowspan="1" colspan="1"><italic><tp:taxon-name><tp:taxon-name-part taxon-name-part-type="genus" reg="Peradon">Peradon</tp:taxon-name-part> <tp:taxon-name-part taxon-name-part-type="species" reg="luridescens">luridescens</tp:taxon-name-part></tp:taxon-name></italic> ♂</td><td rowspan="1" colspan="1">MR1007 / <ext-link xmlns:xlink="http://www.w3.org/1999/xlink" ext-link-type="uri" xlink:href="http://hol.osu.edu/spmInfo.html?id=CNC870138" xlink:type="simple">CNC870138</ext-link></td><td rowspan="1" colspan="1">Brazil, Acre, 2008</td><td rowspan="1" colspan="1">Melo, G.</td><td rowspan="1" colspan="1">
                  <named-content xmlns:xlink="http://www.w3.org/1999/xlink" content-type="dwc:institutional_code" xlink:type="simple">UFPR</named-content>
                </td><td rowspan="1" colspan="1">PERAD012-17</td><td rowspan="1" colspan="1">–</td></tr><tr><td rowspan="1" colspan="1"><italic><tp:taxon-name><tp:taxon-name-part taxon-name-part-type="genus" reg="Peradon">Peradon</tp:taxon-name-part> <tp:taxon-name-part taxon-name-part-type="species" reg="luridescens">luridescens</tp:taxon-name-part></tp:taxon-name></italic> ♂</td><td rowspan="1" colspan="1">MR1034 / <ext-link xmlns:xlink="http://www.w3.org/1999/xlink" ext-link-type="uri" xlink:href="http://hol.osu.edu/spmInfo.html?id=CNC870144" xlink:type="simple">CNC870144</ext-link></td><td rowspan="1" colspan="1">Suriname, Nassau Mts., 2006</td><td rowspan="1" colspan="1">Reemer, M.</td><td rowspan="1" colspan="1">
                  <named-content xmlns:xlink="http://www.w3.org/1999/xlink" content-type="dwc:institutional_code" xlink:type="simple">RMNH</named-content>
                </td><td rowspan="1" colspan="1">PERAD018-17</td><td rowspan="1" colspan="1">–</td></tr><tr><td rowspan="1" colspan="1"><italic><tp:taxon-name><tp:taxon-name-part taxon-name-part-type="genus" reg="Peradon">Peradon</tp:taxon-name-part> <tp:taxon-name-part taxon-name-part-type="species" reg="normalis">normalis</tp:taxon-name-part></tp:taxon-name></italic> typical morph ♀</td><td rowspan="1" colspan="1">MR1032 / <ext-link xmlns:xlink="http://www.w3.org/1999/xlink" ext-link-type="uri" xlink:href="http://hol.osu.edu/spmInfo.html?id=CNC870140" xlink:type="simple">CNC870140</ext-link></td><td rowspan="1" colspan="1">Peru, San Martin, 2005</td><td rowspan="1" colspan="1">Irwin, M.E. and J.D. Vasquez</td><td rowspan="1" colspan="1">
                  <named-content xmlns:xlink="http://www.w3.org/1999/xlink" content-type="dwc:institutional_code" xlink:type="simple">CSCA</named-content>
                </td><td rowspan="1" colspan="1">PERAD014-17</td><td rowspan="1" colspan="1">–</td></tr><tr><td rowspan="1" colspan="1"><italic><tp:taxon-name><tp:taxon-name-part taxon-name-part-type="genus" reg="Peradon">Peradon</tp:taxon-name-part> <tp:taxon-name-part taxon-name-part-type="species" reg="normalis">normalis</tp:taxon-name-part></tp:taxon-name></italic> typical morph ♀</td><td rowspan="1" colspan="1">MR1158 / <ext-link xmlns:xlink="http://www.w3.org/1999/xlink" ext-link-type="uri" xlink:href="http://hol.osu.edu/spmInfo.html?id=CNC870136" xlink:type="simple">CNC870136</ext-link></td><td rowspan="1" colspan="1">Suriname, Brownsberg, 2006</td><td rowspan="1" colspan="1">Reemer, M.</td><td rowspan="1" colspan="1">
                  <named-content xmlns:xlink="http://www.w3.org/1999/xlink" content-type="dwc:institutional_code" xlink:type="simple">RMNH</named-content>
                </td><td rowspan="1" colspan="1">PERAD10-17</td><td rowspan="1" colspan="1">–</td></tr><tr><td rowspan="1" colspan="1"><italic><tp:taxon-name><tp:taxon-name-part taxon-name-part-type="genus" reg="Peradon">Peradon</tp:taxon-name-part> <tp:taxon-name-part taxon-name-part-type="species" reg="normalis">normalis</tp:taxon-name-part></tp:taxon-name></italic> SUR-17b morph♀</td><td rowspan="1" colspan="1">MR1001 / <ext-link xmlns:xlink="http://www.w3.org/1999/xlink" ext-link-type="uri" xlink:href="http://hol.osu.edu/spmInfo.html?id=CNC870135" xlink:type="simple">CNC870135</ext-link></td><td rowspan="1" colspan="1">Suriname, Brownsberg, 2006</td><td rowspan="1" colspan="1">Reemer, M.</td><td rowspan="1" colspan="1">
                  <named-content xmlns:xlink="http://www.w3.org/1999/xlink" content-type="dwc:institutional_code" xlink:type="simple">RMNH</named-content>
                </td><td rowspan="1" colspan="1">PERAD09-17</td><td rowspan="1" colspan="1">–</td></tr><tr><td rowspan="1" colspan="1"><italic><tp:taxon-name><tp:taxon-name-part taxon-name-part-type="genus" reg="Peradon">Peradon</tp:taxon-name-part> <tp:taxon-name-part taxon-name-part-type="species" reg="sciarus">sciarus</tp:taxon-name-part></tp:taxon-name></italic> ♂</td><td rowspan="1" colspan="1">MR0566 / <ext-link xmlns:xlink="http://www.w3.org/1999/xlink" ext-link-type="uri" xlink:href="http://hol.osu.edu/spmInfo.html?id=CNC464839" xlink:type="simple">CNC464839</ext-link></td><td rowspan="1" colspan="1">Peru, San Martin, 2015</td><td rowspan="1" colspan="1">Faasen, T.</td><td rowspan="1" colspan="1">
                  <named-content xmlns:xlink="http://www.w3.org/1999/xlink" content-type="dwc:institutional_code" xlink:type="simple">RMNH</named-content>
                </td><td rowspan="1" colspan="1">CNCFF791-16</td><td rowspan="1" colspan="1">–</td></tr><tr><td rowspan="1" colspan="1">
                  <italic><tp:taxon-name><tp:taxon-name-part taxon-name-part-type="genus" reg="Peradon">Peradon</tp:taxon-name-part> <tp:taxon-name-part taxon-name-part-type="species" reg="surinamensis">surinamensis</tp:taxon-name-part></tp:taxon-name></italic>
                </td><td rowspan="1" colspan="1">MR0385 / <ext-link xmlns:xlink="http://www.w3.org/1999/xlink" ext-link-type="uri" xlink:href="http://hol.osu.edu/spmInfo.html?id=CNC870141" xlink:type="simple">CNC870141</ext-link></td><td rowspan="1" colspan="1">Suriname, Colakreek, 2006</td><td rowspan="1" colspan="1">Reemer, M.</td><td rowspan="1" colspan="1">
                  <named-content xmlns:xlink="http://www.w3.org/1999/xlink" content-type="dwc:institutional_code" xlink:type="simple">RMNH</named-content>
                </td><td rowspan="1" colspan="1">PERAD015-17</td><td rowspan="1" colspan="1">–</td></tr><tr><td rowspan="1" colspan="1"><italic><tp:taxon-name><tp:taxon-name-part taxon-name-part-type="genus" reg="Peradon">Peradon</tp:taxon-name-part> <tp:taxon-name-part taxon-name-part-type="species" reg="trivittatus">trivittatus</tp:taxon-name-part></tp:taxon-name></italic> ♂</td><td rowspan="1" colspan="1">MR0887 / <ext-link xmlns:xlink="http://www.w3.org/1999/xlink" ext-link-type="uri" xlink:href="http://hol.osu.edu/spmInfo.html?id=CNC102829" xlink:type="simple">CNC102829</ext-link></td><td rowspan="1" colspan="1">Colombia, Amazonas</td><td rowspan="1" colspan="1">Ward, D. and A. Forsyth</td><td rowspan="1" colspan="1">
                  <named-content xmlns:xlink="http://www.w3.org/1999/xlink" content-type="dwc:institutional_code" xlink:type="simple">CNC</named-content>
                </td><td rowspan="1" colspan="1">CNCDB1893-11</td><td rowspan="1" colspan="1">–</td></tr><tr><td rowspan="1" colspan="1">
                  <italic><tp:taxon-name><tp:taxon-name-part taxon-name-part-type="genus" reg="Peradon">Peradon</tp:taxon-name-part> <tp:taxon-name-part taxon-name-part-type="species" reg="trivittatus">trivittatus</tp:taxon-name-part></tp:taxon-name></italic>
                </td><td rowspan="1" colspan="1">MR0564 / <ext-link xmlns:xlink="http://www.w3.org/1999/xlink" ext-link-type="uri" xlink:href="http://hol.osu.edu/spmInfo.html?id=CNC464837" xlink:type="simple">CNC464837</ext-link></td><td rowspan="1" colspan="1">Peru, San Martin, 2015</td><td rowspan="1" colspan="1">Faasen, T.</td><td rowspan="1" colspan="1">
                  <named-content xmlns:xlink="http://www.w3.org/1999/xlink" content-type="dwc:institutional_code" xlink:type="simple">RMNH</named-content>
                </td><td rowspan="1" colspan="1">CNCFF789-16</td><td rowspan="1" colspan="1">–</td></tr></tbody></table></table-wrap></tp:treatment-sec><ref-list><ref id="B24"><mixed-citation xmlns:xlink="http://www.w3.org/1999/xlink" xlink:type="simple"><person-group><name name-style="western"><surname>Reemer</surname><given-names>M</given-names></name></person-group> (<year>2014</year>) <article-title>A review of <tp:taxon-name><tp:taxon-name-part taxon-name-part-type="subfamily">Microdontinae</tp:taxon-name-part></tp:taxon-name> (<tp:taxon-name><tp:taxon-name-part taxon-name-part-type="order">Diptera</tp:taxon-name-part></tp:taxon-name>: <tp:taxon-name><tp:taxon-name-part taxon-name-part-type="family">Syrphidae</tp:taxon-name-part></tp:taxon-name>) of Surinam, with a key to the Neotropical genera.</article-title><source>Tijdschrift voor Entomologie</source><volume>157</volume>: <fpage>27</fpage>–<lpage>57</lpage>. <ext-link xlink:type="simple" ext-link-type="doi" xlink:href="10.1163/22119434-00002035">https://doi.org/10.1163/22119434-00002035</ext-link></mixed-citation></ref></ref-list></tp:taxon-treatment>
