# Supplementary material for: Revision of the Neotropical hoverfly genus Peradon Reemer (Diptera, Syrphidae, Microdontinae)
Source: Zookeys. 2019 Dec 5;896:1–93. doi: 10.3897/zookeys.896.36493 (PMC6908515; doi:10.3897/zookeys.896.36493)
Supplement: XML Treatment for Peradon surinamensis [file zookeys.896.36493-treatment29.xml]

<!DOCTYPE tp:taxon-treatment
  PUBLIC "-//TaxonX//DTD Taxonomic Treatment Publishing DTD v0 20100105//EN" "tax-treatment-NSO.dtd">
<tp:taxon-treatment xmlns:tp="http://www.plazi.org/taxpub"><tp:treatment-meta><kwd-group><label>Taxon classification</label><kwd><named-content xmlns:xlink="http://www.w3.org/1999/xlink" content-type="kingdom">Animalia</named-content></kwd><kwd><named-content xmlns:xlink="http://www.w3.org/1999/xlink" content-type="order">Diptera</named-content></kwd><kwd><named-content xmlns:xlink="http://www.w3.org/1999/xlink" content-type="family">Syrphidae</named-content></kwd></kwd-group><mixed-citation publication-type="journal"><person-group><name><surname>Reemer</surname><given-names>Menno</given-names></name><name><surname>Skevington</surname><given-names>Jeffrey H.</given-names></name><name><surname>Kelso</surname><given-names>Scott</given-names></name></person-group><article-title>Revision of the Neotropical hoverfly genus <italic><tp:taxon-name><tp:taxon-name-part taxon-name-part-type="genus" reg="Peradon">Peradon</tp:taxon-name-part></tp:taxon-name></italic> Reemer (<tp:taxon-name><tp:taxon-name-part taxon-name-part-type="order">Diptera</tp:taxon-name-part></tp:taxon-name>, <tp:taxon-name><tp:taxon-name-part taxon-name-part-type="family">Syrphidae</tp:taxon-name-part></tp:taxon-name>, <tp:taxon-name><tp:taxon-name-part taxon-name-part-type="subfamily">Microdontinae</tp:taxon-name-part></tp:taxon-name>)</article-title><source>Zookeys</source><day>05</day><month>12</month><year>2019</year><volume>896</volume><fpage>1</fpage><lpage>93</lpage><pub-id pub-id-type="doi">10.3897/zookeys.896.36493</pub-id></mixed-citation></tp:treatment-meta><tp:nomenclature><tp:taxon-name><object-id xmlns:xlink="http://www.w3.org/1999/xlink" content-type="arpha" xlink:type="simple">24A81469-730A-51BA-A0DF-A32DE02C302D</object-id>
              <tp:taxon-name-part taxon-name-part-type="genus" reg="Peradon">Peradon</tp:taxon-name-part>
              <tp:taxon-name-part taxon-name-part-type="species" reg="surinamensis">surinamensis</tp:taxon-name-part>
              <object-id xmlns:xlink="http://www.w3.org/1999/xlink" content-type="zoobank" xlink:type="simple">http://zoobank.org/F769E98D-09A4-43F1-B201-95BCB12FD86B</object-id>
            </tp:taxon-name><tp:taxon-authority>Reemer</tp:taxon-authority><tp:taxon-status xmlns:xlink="http://www.w3.org/1999/xlink" xlink:type="simple">sp. nov.</tp:taxon-status><xref ref-type="fig" rid="F16">Figs 76</xref><xref ref-type="fig" rid="F16">, 77</xref><xref ref-type="fig" rid="F17">, 87</xref><xref ref-type="fig" rid="F17">, 89</xref><xref ref-type="fig" rid="F18">, 91</xref><xref ref-type="fig" rid="F18">, 93</xref><xref ref-type="fig" rid="F24">, 139</xref><xref ref-type="fig" rid="F24">, 140</xref><xref ref-type="fig" rid="F42">, 246–251</xref><xref ref-type="fig" rid="F47">, 278</xref><tp:nomenclature-citation-list><tp:nomenclature-citation><tp:taxon-name>
                  <tp:taxon-name-part taxon-name-part-type="genus" reg="Microdon">Microdon</tp:taxon-name-part> <tp:taxon-name-part taxon-name-part-type="species" reg="flavofascium">flavofascium</tp:taxon-name-part></tp:taxon-name><comment>Curran: <xref ref-type="bibr" rid="B32">Van Doesburg 1966</xref>: 80.</comment></tp:nomenclature-citation><tp:nomenclature-citation><tp:taxon-name>
                  <tp:taxon-name-part taxon-name-part-type="genus" reg="Peradon">Peradon</tp:taxon-name-part> <tp:taxon-name-part taxon-name-part-type="species" reg="flavofascium">flavofascium</tp:taxon-name-part></tp:taxon-name><comment>(Curran): <xref ref-type="bibr" rid="B24">Reemer 2014</xref>: 43.</comment></tp:nomenclature-citation></tp:nomenclature-citation-list></tp:nomenclature><tp:treatment-sec sec-type="type material" id="SECID0EGQGK"><title>Type material.</title><p><bold><italic>Holotype</italic>.</bold> Suriname • 1 ♂, holotype of <italic><tp:taxon-name><tp:taxon-name-part taxon-name-part-type="genus" reg="Peradon">Peradon</tp:taxon-name-part> <tp:taxon-name-part taxon-name-part-type="species" reg="surinamensis">surinamensis</tp:taxon-name-part></tp:taxon-name></italic> sp. nov.; Coppename River, Raleigh Falls; 16 Jul. 1963; P.H. van Doesburg Jr. leg; <named-content xmlns:xlink="http://www.w3.org/1999/xlink" content-type="dwc:institutional_code" xlink:type="simple">RMNH</named-content>. Label 1: “Suriname / Coppename Riv. / Raleigh Falls / 16 July 1963 / P.H. v. Doesburg Jr.”; label 2: “Microdon [male symbol] / flavofascium Curr. / det. v. Doesburg”; label 3: “Peradon / cf. flavofascium / Det. M. Reemer 2016 / Voucher code MR033”.</p><p>Suriname • 1 ♀, paratype of <italic><tp:taxon-name><tp:taxon-name-part taxon-name-part-type="genus" reg="Peradon">Peradon</tp:taxon-name-part> <tp:taxon-name-part taxon-name-part-type="species" reg="surinamensis">surinamensis</tp:taxon-name-part></tp:taxon-name></italic> sp. nov.; Distr. Brokopondo, Brownsberg N.P., Witti Kreek; 20 Jul. –3 Aug. 2001; N. Grol &amp; N. Marseille leg.; <named-content xmlns:xlink="http://www.w3.org/1999/xlink" content-type="dwc:institutional_code" xlink:type="simple">RMNH</named-content> •1 ♀, paratype of <italic><tp:taxon-name><tp:taxon-name-part taxon-name-part-type="genus" reg="Peradon">Peradon</tp:taxon-name-part> <tp:taxon-name-part taxon-name-part-type="species" reg="surinamensis">surinamensis</tp:taxon-name-part></tp:taxon-name></italic> sp. nov.; Distr. Para, Colakreek, 5 km SE Zanderij; <named-content xmlns:xlink="http://www.w3.org/1999/xlink" content-type="dwc:verbatimCoordinates" xlink:type="simple"><named-content content-type="geo-json" specific-use="{&#34;type&#34;:&#34;Point&#34;,&#34;coordinates&#34;:[-55.229722,5.466111]}" id="NCID0EVRGK" xlink:type="simple">05°27'58"N, 55°13'47"W</named-content></named-content>; 1 Mar. 2006; M. Reemer leg.; <named-content xmlns:xlink="http://www.w3.org/1999/xlink" content-type="dwc:institutional_code" xlink:type="simple">RMNH</named-content>.</p></tp:treatment-sec><tp:treatment-sec sec-type="Additional specimens" id="SECID0ECSGK"><title>Additional specimens.</title><p>Brazil • 1 ♀; Rondonia, Vilhena; 13 Nov. 1986; C. Elias leg.; <named-content xmlns:xlink="http://www.w3.org/1999/xlink" content-type="dwc:institutional_code" xlink:type="simple">UFPR</named-content>; 1 ♀; Amazonas [“Amazon / 66 53”]; <named-content xmlns:xlink="http://www.w3.org/1999/xlink" content-type="dwc:institutional_code" xlink:type="simple">NHMUK</named-content>.</p></tp:treatment-sec><tp:treatment-sec sec-type="description" id="SECID0EYSGK"><title>Description</title><p><bold>(based on holotype). Adult male.</bold> Body size: 8 mm.</p><p><bold><italic>Head</italic>.</bold> Face occupying approximately 0.45 of head width in frontal view; black except for pale yellow, oblique yellow maculae ventrolaterally; with white pilosity. Gena black; with white pilosity. Lateral oral margin weakly produced; black; with white pilosity. Frons and vertex black; with pale golden yellow pile pilosity. Occiput black; with pale golden yellow pilosity dorsally, white pilosity ventrally. Eye bare. Antennal fossa ca. as wide as high. Antenna brown. Ratio of scape:basoflagellomere approximately 1:1.1. Basoflagellomere parallel-sided with rounded apex. Arista slender, approx. 2/3 of length of basoflagellomere.</p><p><bold><italic>Thorax</italic>.</bold> Mesoscutum dull black; short black pile, except for narrow fasciae of short pale golden yellow pile along anterior and posterior margin and transverse suture. Postpronotum brown; bare. Postalar callus blackish brown; yellow pilose. Scutellum black with faint blue green metallic shine, posterior margin yellow; white pilose; with two apical calcars of approx. 1/5 of length of scutellum, with mutual distance approximately equal to length of scutellum. Pleura blackish brown. Anterior and posterior part of anepisternum separated by deep sulcus; white pilose anteriorly and posteriorly, with wide bare area in between. Anepimeron entirely whitish pilose. Katepisternum white pile dorsally, bare ventrally. Other pleura bare (except for microtrichia). Calypter and halter yellow.</p><p><bold><italic>Wing</italic>.</bold> Hyaline, except for pale yellow macula in basal half of cell r<sub>4+5</sub>, which anteriorly extends into cell r<sub>2+3</sub> and posteriorly into cell dm; somewhat infuscated around crossvein r-m and posterior appendix of vein R<sub>4+5</sub>. Wing microtrichose, except bare on basal 1/2 of cell c, basal 1/4 of r<sub>1</sub>, basal 3/4 of br, basal 4/5 of bm, anterobasal 1/3 of cup, and most of alula (only microtrichose along margins).</p><p><bold><italic>Legs</italic>.</bold> Shining brown; white pilose, except tarsi ventrally golden yellow pilose.</p><p><bold><italic>Abdomen</italic>.</bold> Elongate, widest at apex of tergite 2, tergite 3 parallel-sided; blackish brown, tergite 4 somewhat paler; tergite 1 white pile; tergites 2 and 3 short black pile, except for longer silvery white pile laterally; tergite 4 silvery white. Sternites brown; white pile, except sternite 1 bare. Genitalia as in Fig. <xref ref-type="fig" rid="F47">278</xref>.</p><p><bold>Female.</bold> As male, except for following differences. Body length 9 mm. Vertex black pilose medially. Pale wing macula a little more extensive anteriorly and posteriorly, and infuscation around crossvein r-m and posterior appendix of vein R<sub>4+5</sub> more pronounced. Tergite 5 silvery white pilose.</p></tp:treatment-sec><tp:treatment-sec sec-type="diagnosis" id="SECID0EVUGK"><title>Diagnosis.</title><p>Body length: male 8 mm, female 9–10.5 mm. A rather small species of <italic><tp:taxon-name><tp:taxon-name-part taxon-name-part-type="genus" reg="Peradon">Peradon</tp:taxon-name-part></tp:taxon-name></italic> with a yellow macula in the wing, silvery white pile on tergite 4 (and 5 in the female) and a bare postpronotum. These three characters are only shared with <italic><tp:taxon-name><tp:taxon-name-part taxon-name-part-type="genus" reg="Peradon">P.</tp:taxon-name-part> <tp:taxon-name-part taxon-name-part-type="species" reg="flavofascium">flavofascium</tp:taxon-name-part></tp:taxon-name></italic>, from which it differs as follows: alula only narrowly microtrichose along margins (bare for maximally 30% in <italic><tp:taxon-name><tp:taxon-name-part taxon-name-part-type="genus" reg="Peradon">P.</tp:taxon-name-part> <tp:taxon-name-part taxon-name-part-type="species" reg="flavofascium">flavofascium</tp:taxon-name-part></tp:taxon-name></italic>), male with yellow wing macula extending to posterior part of cell r<sub>2+3</sub> anteriorly, female with face occupying 0.45 of head width. See key for additional characters.</p></tp:treatment-sec><tp:treatment-sec sec-type="distribution" id="SECID0E1VGK"><title>Distribution.</title><p>The species is known from Suriname, the Brazilian state Rondonia and an unknown locality in the Brazilian Amazon region.</p></tp:treatment-sec><tp:treatment-sec sec-type="etymology" id="SECID0E6VGK"><title>Etymology.</title><p>The specific epithet is an adjective referring to Suriname, the country of origin of the type specimens.</p></tp:treatment-sec><tp:treatment-sec><!--Section generated to contain objects referenced in tp:taxon-treatment.--><fig id="F16" position="float" orientation="portrait"><object-id xmlns:xlink="http://www.w3.org/1999/xlink" content-type="doi" xlink:type="simple">10.3897/zookeys.896.36493.figures74-85</object-id><object-id xmlns:xlink="http://www.w3.org/1999/xlink" content-type="arpha" xlink:type="simple">98D6B74E-27CA-5A86-8E9D-B19A66FE6922</object-id><label>Figures 74–85.</label><caption><p>Wings of <italic><tp:taxon-name><tp:taxon-name-part taxon-name-part-type="genus" reg="Peradon">Peradon</tp:taxon-name-part></tp:taxon-name></italic> species of the <italic><tp:taxon-name><tp:taxon-name-part taxon-name-part-type="genus" reg="Peradon"/><tp:taxon-name-part taxon-name-part-type="species" reg="flavofascium">flavofascium</tp:taxon-name-part></tp:taxon-name></italic>-group <bold>74</bold><italic><tp:taxon-name><tp:taxon-name-part taxon-name-part-type="genus" reg="Peradon">P.</tp:taxon-name-part> <tp:taxon-name-part taxon-name-part-type="species" reg="flavofascium">flavofascium</tp:taxon-name-part></tp:taxon-name></italic> ♂ holotype <bold>75</bold><italic><tp:taxon-name><tp:taxon-name-part taxon-name-part-type="genus" reg="Peradon">P.</tp:taxon-name-part> <tp:taxon-name-part taxon-name-part-type="species" reg="flavofascium">flavofascium</tp:taxon-name-part></tp:taxon-name></italic> ♀ <bold>76</bold><italic><tp:taxon-name><tp:taxon-name-part taxon-name-part-type="genus" reg="Peradon">P.</tp:taxon-name-part> <tp:taxon-name-part taxon-name-part-type="species" reg="surinamensis">surinamensis</tp:taxon-name-part></tp:taxon-name></italic> ♂ holotype <bold>77</bold><italic><tp:taxon-name><tp:taxon-name-part taxon-name-part-type="genus" reg="Peradon">P.</tp:taxon-name-part> <tp:taxon-name-part taxon-name-part-type="species" reg="surinamensis">surinamensis</tp:taxon-name-part></tp:taxon-name></italic> ♀ Suriname <named-content xmlns:xlink="http://www.w3.org/1999/xlink" content-type="dwc:institutional_code" xlink:type="simple">RMNH</named-content><bold>78</bold><italic><tp:taxon-name><tp:taxon-name-part taxon-name-part-type="genus" reg="Peradon">P.</tp:taxon-name-part> <tp:taxon-name-part taxon-name-part-type="species" reg="aurigaster">aurigaster</tp:taxon-name-part></tp:taxon-name></italic> ♂ holotype <bold>79</bold><italic><tp:taxon-name><tp:taxon-name-part taxon-name-part-type="genus" reg="Peradon">P.</tp:taxon-name-part> <tp:taxon-name-part taxon-name-part-type="species" reg="aurigaster">aurigaster</tp:taxon-name-part></tp:taxon-name></italic> ♀ Peru <named-content xmlns:xlink="http://www.w3.org/1999/xlink" content-type="dwc:institutional_code" xlink:type="simple">CNC</named-content><bold>80</bold><italic><tp:taxon-name><tp:taxon-name-part taxon-name-part-type="genus" reg="Peradon">P.</tp:taxon-name-part> <tp:taxon-name-part taxon-name-part-type="species" reg="ballux">ballux</tp:taxon-name-part></tp:taxon-name></italic> ♂ holotype <bold>81</bold><italic><tp:taxon-name><tp:taxon-name-part taxon-name-part-type="genus" reg="Peradon">P.</tp:taxon-name-part> <tp:taxon-name-part taxon-name-part-type="species" reg="brevis">brevis</tp:taxon-name-part></tp:taxon-name></italic> ♂ holotype <bold>82</bold><italic><tp:taxon-name><tp:taxon-name-part taxon-name-part-type="genus" reg="Peradon">P.</tp:taxon-name-part> <tp:taxon-name-part taxon-name-part-type="species" reg="notialus">notialus</tp:taxon-name-part></tp:taxon-name></italic> ♂ holotype <bold>83</bold><italic><tp:taxon-name><tp:taxon-name-part taxon-name-part-type="genus" reg="Peradon">P.</tp:taxon-name-part> <tp:taxon-name-part taxon-name-part-type="species" reg="notialus">notialus</tp:taxon-name-part></tp:taxon-name></italic> ♀ paratype <bold>84</bold><italic><tp:taxon-name><tp:taxon-name-part taxon-name-part-type="genus" reg="Peradon">P.</tp:taxon-name-part> <tp:taxon-name-part taxon-name-part-type="species" reg="chrysopygus">chrysopygus</tp:taxon-name-part></tp:taxon-name></italic> ♂ Costa Rica <named-content xmlns:xlink="http://www.w3.org/1999/xlink" content-type="dwc:institutional_code" xlink:type="simple">RMNH</named-content><bold>85</bold><italic><tp:taxon-name><tp:taxon-name-part taxon-name-part-type="genus" reg="Peradon">P.</tp:taxon-name-part> <tp:taxon-name-part taxon-name-part-type="species" reg="chrysopygus">chrysopygus</tp:taxon-name-part></tp:taxon-name></italic> ♀ Belize <named-content xmlns:xlink="http://www.w3.org/1999/xlink" content-type="dwc:institutional_code" xlink:type="simple">MZH</named-content>.</p></caption><graphic xmlns:xlink="http://www.w3.org/1999/xlink" xlink:href="zookeys-896-001-g016.jpg" position="float" orientation="portrait" xlink:type="simple" id="oo_362286.jpg"><uri content-type="original_file" xlink:type="simple">https://binary.pensoft.net/fig/362286</uri></graphic></fig><fig id="F17" position="float" orientation="portrait"><object-id xmlns:xlink="http://www.w3.org/1999/xlink" content-type="doi" xlink:type="simple">10.3897/zookeys.896.36493.figures86-89</object-id><object-id xmlns:xlink="http://www.w3.org/1999/xlink" content-type="arpha" xlink:type="simple">CF5CFD0B-1079-514A-91E8-36150EC919F2</object-id><label>Figures 86–89.</label><caption><p><bold>86, 87</bold> Heads in frontal view: <bold>86</bold><italic><tp:taxon-name><tp:taxon-name-part taxon-name-part-type="genus" reg="Peradon">P.</tp:taxon-name-part> <tp:taxon-name-part taxon-name-part-type="species" reg="flavofascium">flavofascium</tp:taxon-name-part></tp:taxon-name></italic> female (Brazil MZUSP) <bold>87</bold><italic><tp:taxon-name><tp:taxon-name-part taxon-name-part-type="genus" reg="Peradon">P.</tp:taxon-name-part> <tp:taxon-name-part taxon-name-part-type="species" reg="surinamensis">surinamensis</tp:taxon-name-part></tp:taxon-name></italic> female (paratype) <bold>88, 89</bold> Heads in lateral view: <bold>88</bold><italic><tp:taxon-name><tp:taxon-name-part taxon-name-part-type="genus" reg="Peradon">P.</tp:taxon-name-part> <tp:taxon-name-part taxon-name-part-type="species" reg="flavofascium">flavofascium</tp:taxon-name-part></tp:taxon-name></italic> female (Brazil MZUSP) <bold>89</bold><italic><tp:taxon-name><tp:taxon-name-part taxon-name-part-type="genus" reg="Peradon">P.</tp:taxon-name-part> <tp:taxon-name-part taxon-name-part-type="species" reg="surinamensis">surinamensis</tp:taxon-name-part></tp:taxon-name></italic> female (paratype).</p></caption><graphic xmlns:xlink="http://www.w3.org/1999/xlink" xlink:href="zookeys-896-001-g017.jpg" position="float" orientation="portrait" xlink:type="simple" id="oo_362287.jpg"><uri content-type="original_file" xlink:type="simple">https://binary.pensoft.net/fig/362287</uri></graphic></fig><fig id="F18" position="float" orientation="portrait"><object-id xmlns:xlink="http://www.w3.org/1999/xlink" content-type="doi" xlink:type="simple">10.3897/zookeys.896.36493.figures90-96</object-id><object-id xmlns:xlink="http://www.w3.org/1999/xlink" content-type="arpha" xlink:type="simple">B48191ED-5A1D-5EAC-ACD8-648AA1FFA9D8</object-id><label>Figures 90–96.</label><caption><p><bold>90, 91</bold> Scutellum: <bold>90</bold><italic><tp:taxon-name><tp:taxon-name-part taxon-name-part-type="genus" reg="Peradon">P.</tp:taxon-name-part> <tp:taxon-name-part taxon-name-part-type="species" reg="flavofascium">flavofascium</tp:taxon-name-part></tp:taxon-name></italic> male (holotype) <bold>91</bold><italic><tp:taxon-name><tp:taxon-name-part taxon-name-part-type="genus" reg="Peradon">P.</tp:taxon-name-part> <tp:taxon-name-part taxon-name-part-type="species" reg="surinamensis">surinamensis</tp:taxon-name-part></tp:taxon-name></italic> male (holotype) <bold>92–96</bold> Mesonotum: <bold>92</bold><italic><tp:taxon-name><tp:taxon-name-part taxon-name-part-type="genus" reg="Peradon">P.</tp:taxon-name-part> <tp:taxon-name-part taxon-name-part-type="species" reg="flavofascium">flavofascium</tp:taxon-name-part></tp:taxon-name></italic> female (Brazil MZUSP) <bold>93</bold><italic><tp:taxon-name><tp:taxon-name-part taxon-name-part-type="genus" reg="Peradon">P.</tp:taxon-name-part> <tp:taxon-name-part taxon-name-part-type="species" reg="surinamensis">surinamensis</tp:taxon-name-part></tp:taxon-name></italic> female (paratype) <bold>94</bold><italic><tp:taxon-name><tp:taxon-name-part taxon-name-part-type="genus" reg="Peradon">P.</tp:taxon-name-part> <tp:taxon-name-part taxon-name-part-type="species" reg="notialus">notialus</tp:taxon-name-part></tp:taxon-name></italic> male (holotype) <bold>95</bold><italic><tp:taxon-name><tp:taxon-name-part taxon-name-part-type="genus" reg="Peradon">P.</tp:taxon-name-part> <tp:taxon-name-part taxon-name-part-type="species" reg="ballux">ballux</tp:taxon-name-part></tp:taxon-name></italic> male (holotype) <bold>96</bold><italic><tp:taxon-name><tp:taxon-name-part taxon-name-part-type="genus" reg="Peradon">P.</tp:taxon-name-part> <tp:taxon-name-part taxon-name-part-type="species" reg="brevis">brevis</tp:taxon-name-part></tp:taxon-name></italic> male (holotype).</p></caption><graphic xmlns:xlink="http://www.w3.org/1999/xlink" xlink:href="zookeys-896-001-g018.jpg" position="float" orientation="portrait" xlink:type="simple" id="oo_362288.jpg"><uri content-type="original_file" xlink:type="simple">https://binary.pensoft.net/fig/362288</uri></graphic></fig><fig id="F24" position="float" orientation="portrait"><object-id xmlns:xlink="http://www.w3.org/1999/xlink" content-type="doi" xlink:type="simple">10.3897/zookeys.896.36493.figures136-142</object-id><object-id xmlns:xlink="http://www.w3.org/1999/xlink" content-type="arpha" xlink:type="simple">E80499E7-2C44-5D99-B168-242F2752548F</object-id><label>Figures 136–142.</label><caption><p>Dorsal habitus of <italic><tp:taxon-name><tp:taxon-name-part taxon-name-part-type="genus" reg="Peradon">Peradon</tp:taxon-name-part></tp:taxon-name></italic> species (<italic><tp:taxon-name><tp:taxon-name-part taxon-name-part-type="genus" reg="Peradon"/><tp:taxon-name-part taxon-name-part-type="species" reg="flavofascium">flavofascium</tp:taxon-name-part></tp:taxon-name></italic> group) <bold>136</bold><italic><tp:taxon-name><tp:taxon-name-part taxon-name-part-type="genus" reg="Peradon">P.</tp:taxon-name-part> <tp:taxon-name-part taxon-name-part-type="species" reg="palpator">palpator</tp:taxon-name-part></tp:taxon-name></italic> ♂ holotype <bold>137</bold><italic><tp:taxon-name><tp:taxon-name-part taxon-name-part-type="genus" reg="Peradon">P.</tp:taxon-name-part> <tp:taxon-name-part taxon-name-part-type="species" reg="palpator">palpator</tp:taxon-name-part></tp:taxon-name></italic> ♀ paratype <bold>138</bold><italic><tp:taxon-name><tp:taxon-name-part taxon-name-part-type="genus" reg="Peradon">P.</tp:taxon-name-part> <tp:taxon-name-part taxon-name-part-type="species" reg="flavofascium">flavofascium</tp:taxon-name-part></tp:taxon-name></italic> ♂ Brazil MZUSP <bold>139</bold><italic><tp:taxon-name><tp:taxon-name-part taxon-name-part-type="genus" reg="Peradon">P.</tp:taxon-name-part> <tp:taxon-name-part taxon-name-part-type="species" reg="surinamensis">surinamensis</tp:taxon-name-part></tp:taxon-name></italic> ♀ paratype <bold>140</bold><italic><tp:taxon-name><tp:taxon-name-part taxon-name-part-type="genus" reg="Peradon">P.</tp:taxon-name-part> <tp:taxon-name-part taxon-name-part-type="species" reg="surinamensis">surinamensis</tp:taxon-name-part></tp:taxon-name></italic> ♂ holotype <bold>141</bold><italic><tp:taxon-name><tp:taxon-name-part taxon-name-part-type="genus" reg="Peradon">P.</tp:taxon-name-part> <tp:taxon-name-part taxon-name-part-type="species" reg="chrysopygus">chrysopygus</tp:taxon-name-part></tp:taxon-name></italic> ♂ Costa Rica <named-content xmlns:xlink="http://www.w3.org/1999/xlink" content-type="dwc:institutional_code" xlink:type="simple">LACM</named-content><bold>142</bold><italic><tp:taxon-name><tp:taxon-name-part taxon-name-part-type="genus" reg="Peradon">P.</tp:taxon-name-part> <tp:taxon-name-part taxon-name-part-type="species" reg="chrysopygus">chrysopygus</tp:taxon-name-part></tp:taxon-name></italic> ♀ Costa Rica <named-content xmlns:xlink="http://www.w3.org/1999/xlink" content-type="dwc:institutional_code" xlink:type="simple">LACM</named-content>. Scale bar: 10 mm.</p></caption><graphic xmlns:xlink="http://www.w3.org/1999/xlink" xlink:href="zookeys-896-001-g024.jpg" position="float" orientation="portrait" xlink:type="simple" id="oo_362294.jpg"><uri content-type="original_file" xlink:type="simple">https://binary.pensoft.net/fig/362294</uri></graphic></fig><fig id="F42" position="float" orientation="portrait"><object-id xmlns:xlink="http://www.w3.org/1999/xlink" content-type="doi" xlink:type="simple">10.3897/zookeys.896.36493.figures246-251</object-id><object-id xmlns:xlink="http://www.w3.org/1999/xlink" content-type="arpha" xlink:type="simple">05C865E0-60B9-5E13-AB60-160199148A65</object-id><label>Figures 246–251.</label><caption><p><bold>246–248</bold><italic><tp:taxon-name><tp:taxon-name-part taxon-name-part-type="genus" reg="Peradon">Peradon</tp:taxon-name-part> <tp:taxon-name-part taxon-name-part-type="species" reg="surinamensis">surinamensis</tp:taxon-name-part></tp:taxon-name></italic> male, holotype: <bold>246</bold> habitus lateral <bold>247</bold> head frontal <bold>248</bold> head lateral <bold>249–251</bold><italic><tp:taxon-name><tp:taxon-name-part taxon-name-part-type="genus" reg="Peradon">Peradon</tp:taxon-name-part> <tp:taxon-name-part taxon-name-part-type="species" reg="surinamensis">surinamensis</tp:taxon-name-part></tp:taxon-name></italic> female paratype: <bold>249</bold> habitus lateral <bold>250</bold> head frontal <bold>251</bold> head lateral.</p></caption><graphic xmlns:xlink="http://www.w3.org/1999/xlink" xlink:href="zookeys-896-001-g045.jpg" position="float" orientation="portrait" xlink:type="simple" id="oo_362312.jpg"><uri content-type="original_file" xlink:type="simple">https://binary.pensoft.net/fig/362312</uri></graphic></fig><fig id="F47" position="float" orientation="portrait"><object-id xmlns:xlink="http://www.w3.org/1999/xlink" content-type="doi" xlink:type="simple">10.3897/zookeys.896.36493.figures274-279</object-id><object-id xmlns:xlink="http://www.w3.org/1999/xlink" content-type="arpha" xlink:type="simple">BDCA48B2-F1E4-582E-89B4-F9118635E7D5</object-id><label>Figures 274–279.</label><caption><p>Male genitalia of <italic><tp:taxon-name><tp:taxon-name-part taxon-name-part-type="genus" reg="Peradon">Peradon</tp:taxon-name-part></tp:taxon-name></italic> species <bold>274</bold><italic><tp:taxon-name><tp:taxon-name-part taxon-name-part-type="genus" reg="Peradon">P.</tp:taxon-name-part> <tp:taxon-name-part taxon-name-part-type="species" reg="luridescens">luridescens</tp:taxon-name-part></tp:taxon-name></italic> Suriname <named-content xmlns:xlink="http://www.w3.org/1999/xlink" content-type="dwc:institutional_code" xlink:type="simple">RMNH</named-content><bold>275</bold><italic><tp:taxon-name><tp:taxon-name-part taxon-name-part-type="genus" reg="Peradon">P.</tp:taxon-name-part> <tp:taxon-name-part taxon-name-part-type="species" reg="angustiventris">angustiventris</tp:taxon-name-part></tp:taxon-name></italic> Suriname <named-content xmlns:xlink="http://www.w3.org/1999/xlink" content-type="dwc:institutional_code" xlink:type="simple">RMNH</named-content><bold>276</bold><italic><tp:taxon-name><tp:taxon-name-part taxon-name-part-type="genus" reg="Peradon">P.</tp:taxon-name-part> <tp:taxon-name-part taxon-name-part-type="species" reg="palpator">palpator</tp:taxon-name-part></tp:taxon-name></italic> holotype <bold>277</bold><italic><tp:taxon-name><tp:taxon-name-part taxon-name-part-type="genus" reg="Peradon">P.</tp:taxon-name-part> <tp:taxon-name-part taxon-name-part-type="species" reg="flavofascium">flavofascium</tp:taxon-name-part></tp:taxon-name></italic> holotype <bold>278</bold><italic><tp:taxon-name><tp:taxon-name-part taxon-name-part-type="genus" reg="Peradon">P.</tp:taxon-name-part> <tp:taxon-name-part taxon-name-part-type="species" reg="surinamensis">surinamensis</tp:taxon-name-part></tp:taxon-name></italic> holotype <bold>279</bold><italic><tp:taxon-name><tp:taxon-name-part taxon-name-part-type="genus" reg="Peradon">P.</tp:taxon-name-part> <tp:taxon-name-part taxon-name-part-type="species" reg="notialus">notialus</tp:taxon-name-part></tp:taxon-name></italic> holotype.</p></caption><graphic xmlns:xlink="http://www.w3.org/1999/xlink" xlink:href="zookeys-896-001-g050.jpg" position="float" orientation="portrait" xlink:type="simple" id="oo_362317.jpg"><uri content-type="original_file" xlink:type="simple">https://binary.pensoft.net/fig/362317</uri></graphic></fig></tp:treatment-sec><ref-list><ref id="B32"><mixed-citation xmlns:xlink="http://www.w3.org/1999/xlink" xlink:type="simple"><person-group><name name-style="western"><surname>Van Doesburg</surname><given-names>PH</given-names></name></person-group> (<year>1966</year>) <article-title><tp:taxon-name><tp:taxon-name-part taxon-name-part-type="family">Syrphidae</tp:taxon-name-part></tp:taxon-name> from Suriname. Additional records and descriptions.</article-title><source>Studies on the fauna of Suriname and other Guyanas</source><volume>9</volume>: <fpage>61</fpage>–<lpage>107</lpage>.</mixed-citation></ref><ref id="B24"><mixed-citation xmlns:xlink="http://www.w3.org/1999/xlink" xlink:type="simple"><person-group><name name-style="western"><surname>Reemer</surname><given-names>M</given-names></name></person-group> (<year>2014</year>) <article-title>A review of <tp:taxon-name><tp:taxon-name-part taxon-name-part-type="subfamily">Microdontinae</tp:taxon-name-part></tp:taxon-name> (<tp:taxon-name><tp:taxon-name-part taxon-name-part-type="order">Diptera</tp:taxon-name-part></tp:taxon-name>: <tp:taxon-name><tp:taxon-name-part taxon-name-part-type="family">Syrphidae</tp:taxon-name-part></tp:taxon-name>) of Surinam, with a key to the Neotropical genera.</article-title><source>Tijdschrift voor Entomologie</source><volume>157</volume>: <fpage>27</fpage>–<lpage>57</lpage>. <ext-link xlink:type="simple" ext-link-type="doi" xlink:href="10.1163/22119434-00002035">https://doi.org/10.1163/22119434-00002035</ext-link></mixed-citation></ref></ref-list></tp:taxon-treatment>
