# Supplementary material for: Revision of the Neotropical hoverfly genus Peradon Reemer (Diptera, Syrphidae, Microdontinae)
Source: Zookeys. 2019 Dec 5;896:1–93. doi: 10.3897/zookeys.896.36493 (PMC6908515; doi:10.3897/zookeys.896.36493)
Supplement: XML Treatment for Peradon trilinea [file zookeys.896.36493-treatment30.xml]

<!DOCTYPE tp:taxon-treatment
  PUBLIC "-//TaxonX//DTD Taxonomic Treatment Publishing DTD v0 20100105//EN" "tax-treatment-NSO.dtd">
<tp:taxon-treatment xmlns:tp="http://www.plazi.org/taxpub"><tp:treatment-meta><kwd-group><label>Taxon classification</label><kwd><named-content xmlns:xlink="http://www.w3.org/1999/xlink" content-type="kingdom">Animalia</named-content></kwd><kwd><named-content xmlns:xlink="http://www.w3.org/1999/xlink" content-type="order">Diptera</named-content></kwd><kwd><named-content xmlns:xlink="http://www.w3.org/1999/xlink" content-type="family">Syrphidae</named-content></kwd></kwd-group><mixed-citation publication-type="journal"><person-group><name><surname>Reemer</surname><given-names>Menno</given-names></name><name><surname>Skevington</surname><given-names>Jeffrey H.</given-names></name><name><surname>Kelso</surname><given-names>Scott</given-names></name></person-group><article-title>Revision of the Neotropical hoverfly genus <italic><tp:taxon-name><tp:taxon-name-part taxon-name-part-type="genus" reg="Peradon">Peradon</tp:taxon-name-part></tp:taxon-name></italic> Reemer (<tp:taxon-name><tp:taxon-name-part taxon-name-part-type="order">Diptera</tp:taxon-name-part></tp:taxon-name>, <tp:taxon-name><tp:taxon-name-part taxon-name-part-type="family">Syrphidae</tp:taxon-name-part></tp:taxon-name>, <tp:taxon-name><tp:taxon-name-part taxon-name-part-type="subfamily">Microdontinae</tp:taxon-name-part></tp:taxon-name>)</article-title><source>Zookeys</source><day>05</day><month>12</month><year>2019</year><volume>896</volume><fpage>1</fpage><lpage>93</lpage><pub-id pub-id-type="doi">10.3897/zookeys.896.36493</pub-id></mixed-citation></tp:treatment-meta><tp:nomenclature><tp:taxon-name><object-id xmlns:xlink="http://www.w3.org/1999/xlink" content-type="arpha" xlink:type="simple">EFBC5E47-C7D3-5E60-BA7D-C2945F9C853E</object-id>
              <tp:taxon-name-part taxon-name-part-type="genus" reg="Peradon">Peradon</tp:taxon-name-part>
              <tp:taxon-name-part taxon-name-part-type="species" reg="trilinea">trilinea</tp:taxon-name-part>
            </tp:taxon-name><tp:taxon-authority>(Hull)</tp:taxon-authority><xref ref-type="fig" rid="F5">Figs 17</xref><xref ref-type="fig" rid="F6">, 23</xref><xref ref-type="fig" rid="F7">, 25</xref><xref ref-type="fig" rid="F7">, 27</xref><xref ref-type="fig" rid="F19">, 100</xref><xref ref-type="fig" rid="F19">, 101</xref><xref ref-type="fig" rid="F43">, 252–254</xref><xref ref-type="fig" rid="F44">, 259</xref><tp:nomenclature-citation-list><tp:nomenclature-citation><tp:taxon-name>
                  <tp:taxon-name-part taxon-name-part-type="genus" reg="Microdon">Microdon</tp:taxon-name-part> <tp:taxon-name-part taxon-name-part-type="species" reg="trilinea">trilinea</tp:taxon-name-part></tp:taxon-name><comment>Hull, 1943: 710. Holotype ♂: Amazon (<named-content xmlns:xlink="http://www.w3.org/1999/xlink" content-type="dwc:institutional_code" xlink:type="simple">NHMUK</named-content>) [examined]; <xref ref-type="bibr" rid="B29">Thompson et al. 1976</xref>: 67.</comment></tp:nomenclature-citation><tp:nomenclature-citation><tp:taxon-name>
                  <tp:taxon-name-part taxon-name-part-type="genus" reg="Peradon">Peradon</tp:taxon-name-part> <tp:taxon-name-part taxon-name-part-type="species" reg="trilinea">trilinea</tp:taxon-name-part></tp:taxon-name><comment>(Hull): <xref ref-type="bibr" rid="B25">Reemer and Ståhls 2013a</xref>: 146.</comment></tp:nomenclature-citation></tp:nomenclature-citation-list></tp:nomenclature><tp:treatment-sec sec-type="Studied type specimens" id="SECID0ETZGK"><title>Studied type specimens.</title><p>Amazon Region • 1 ♂, holotype of <italic><tp:taxon-name><tp:taxon-name-part taxon-name-part-type="genus" reg="Microdon">Microdon</tp:taxon-name-part> <tp:taxon-name-part taxon-name-part-type="species" reg="trilinea">trilinea</tp:taxon-name-part></tp:taxon-name></italic> Hull; <named-content xmlns:xlink="http://www.w3.org/1999/xlink" content-type="dwc:institutional_code" xlink:type="simple">NHMUK</named-content>.</p><p>Label 1 (small, round, red-bordered): “Holo- / type”; label 2: “Amazon / 66 53”; label 3 (red): “Holotype / Microdon / trilinea / Hull”.</p></tp:treatment-sec><tp:treatment-sec sec-type="Additional specimens" id="SECID0EN1GK"><title>Additional specimens.</title><p>Peru • 1 ♀; Pucallpa; 19 Apr. 1962; J. Schunke leg.; <named-content xmlns:xlink="http://www.w3.org/1999/xlink" content-type="dwc:institutional_code" xlink:type="simple">NHMUK</named-content>.</p></tp:treatment-sec><tp:treatment-sec sec-type="diagnosis" id="SECID0E21GK"><title>Diagnosis.</title><p>Body size: male 13 mm, female 15 mm. The triangle of golden pile on the mesoscutum place this species in a group together with <italic><tp:taxon-name><tp:taxon-name-part taxon-name-part-type="genus" reg="Peradon">P.</tp:taxon-name-part> <tp:taxon-name-part taxon-name-part-type="species" reg="aureus">aureus</tp:taxon-name-part></tp:taxon-name></italic>, <italic><tp:taxon-name><tp:taxon-name-part taxon-name-part-type="genus" reg="Peradon">P.</tp:taxon-name-part> <tp:taxon-name-part taxon-name-part-type="species" reg="aureoscutus">aureoscutus</tp:taxon-name-part></tp:taxon-name></italic> and <italic><tp:taxon-name><tp:taxon-name-part taxon-name-part-type="genus" reg="Peradon">P.</tp:taxon-name-part> <tp:taxon-name-part taxon-name-part-type="species" reg="trivittatus">trivittatus</tp:taxon-name-part></tp:taxon-name></italic>. From the first two species, <italic><tp:taxon-name><tp:taxon-name-part taxon-name-part-type="genus" reg="Peradon">P.</tp:taxon-name-part> <tp:taxon-name-part taxon-name-part-type="species" reg="trilinea">trilinea</tp:taxon-name-part></tp:taxon-name></italic> differs by the presence of golden pile along the anterior and lateral margins of the mesoscutum. The male differs from <italic><tp:taxon-name><tp:taxon-name-part taxon-name-part-type="genus" reg="Peradon">P.</tp:taxon-name-part> <tp:taxon-name-part taxon-name-part-type="species" reg="trivittatus">trivittatus</tp:taxon-name-part></tp:taxon-name></italic> by tergite 2 being parallel-sided (widened posteriorly in <italic><tp:taxon-name><tp:taxon-name-part taxon-name-part-type="genus" reg="Peradon">P.</tp:taxon-name-part> <tp:taxon-name-part taxon-name-part-type="species" reg="trivittatum">trivittatum</tp:taxon-name-part></tp:taxon-name></italic>), and by the presence of a bulge-like, long pilose, median tubercle on the anterior 1/3 of sternite 4 (Fig. <xref ref-type="fig" rid="F7">25</xref>) (sternite 4 evenly convex and short pilose in <italic><tp:taxon-name><tp:taxon-name-part taxon-name-part-type="genus" reg="Peradon">P.</tp:taxon-name-part> <tp:taxon-name-part taxon-name-part-type="species" reg="trivittatus">trivittatus</tp:taxon-name-part></tp:taxon-name></italic>). Male genitalia as in Fig. <xref ref-type="fig" rid="F44">259</xref>. The female differs from <italic><tp:taxon-name><tp:taxon-name-part taxon-name-part-type="genus" reg="Peradon">P.</tp:taxon-name-part> <tp:taxon-name-part taxon-name-part-type="species" reg="trivittatus">trivittatus</tp:taxon-name-part></tp:taxon-name></italic> by the strongly arched sternite 3, with a wide yellowish membrane between its posterior margin and the straight anterior margin of tergite 4 (Fig. <xref ref-type="fig" rid="F7">27</xref>).</p></tp:treatment-sec><tp:treatment-sec sec-type="notes" id="SECID0EF5GK"><title>Notes.</title><p>The examined female from Peru is associated with the male holotype because of the shape of tergite 2 (flatter and more parallel-sided than in <italic><tp:taxon-name><tp:taxon-name-part taxon-name-part-type="genus" reg="Peradon">P.</tp:taxon-name-part> <tp:taxon-name-part taxon-name-part-type="species" reg="trivittatus">trivittatus</tp:taxon-name-part></tp:taxon-name></italic>), and because of the modified sternite 3 (unmodified in <italic><tp:taxon-name><tp:taxon-name-part taxon-name-part-type="genus" reg="Peradon">P.</tp:taxon-name-part> <tp:taxon-name-part taxon-name-part-type="species" reg="trivittatus">trivittatus</tp:taxon-name-part></tp:taxon-name></italic>).</p></tp:treatment-sec><tp:treatment-sec sec-type="distribution" id="SECID0EB6GK"><title>Distribution.</title><p>Know from the Brazilian Amazon and eastern Peru.</p></tp:treatment-sec><tp:treatment-sec><!--Section generated to contain objects referenced in tp:taxon-treatment.--><fig id="F5" position="float" orientation="portrait"><object-id xmlns:xlink="http://www.w3.org/1999/xlink" content-type="doi" xlink:type="simple">10.3897/zookeys.896.36493.figures13-18</object-id><object-id xmlns:xlink="http://www.w3.org/1999/xlink" content-type="arpha" xlink:type="simple">6B9E2AF4-2336-5BAA-BDBA-A27F8411C5A1</object-id><label>Figures 13–18.</label><caption><p><bold>13–15</bold> Mesoscutum: <bold>13</bold><italic><tp:taxon-name><tp:taxon-name-part taxon-name-part-type="genus" reg="Peradon">Peradon</tp:taxon-name-part> <tp:taxon-name-part taxon-name-part-type="species" reg="aureoscutus">aureoscutus</tp:taxon-name-part></tp:taxon-name></italic> male holotype <bold>14</bold><italic><tp:taxon-name><tp:taxon-name-part taxon-name-part-type="genus" reg="Peradon">P.</tp:taxon-name-part> <tp:taxon-name-part taxon-name-part-type="species" reg="aureus">aureus</tp:taxon-name-part></tp:taxon-name></italic> male Ecuador <named-content xmlns:xlink="http://www.w3.org/1999/xlink" content-type="dwc:institutional_code" xlink:type="simple">CNC</named-content><bold>15</bold><italic><tp:taxon-name><tp:taxon-name-part taxon-name-part-type="genus" reg="Peradon">P.</tp:taxon-name-part> <tp:taxon-name-part taxon-name-part-type="species" reg="trivittatus">trivittatus</tp:taxon-name-part></tp:taxon-name></italic> male French Guiana <named-content xmlns:xlink="http://www.w3.org/1999/xlink" content-type="dwc:institutional_code" xlink:type="simple">RMNH</named-content><bold>16</bold><italic><tp:taxon-name><tp:taxon-name-part taxon-name-part-type="genus" reg="Peradon">Peradon</tp:taxon-name-part> <tp:taxon-name-part taxon-name-part-type="species" reg="fenestratus">fenestratus</tp:taxon-name-part></tp:taxon-name></italic>, scutellum lateral <bold>17, 18</bold> Tergites 2 and 3: <bold>17</bold><italic><tp:taxon-name><tp:taxon-name-part taxon-name-part-type="genus" reg="Peradon">Peradon</tp:taxon-name-part> <tp:taxon-name-part taxon-name-part-type="species" reg="trilinea">trilinea</tp:taxon-name-part></tp:taxon-name></italic> male holotype <bold>18</bold><italic><tp:taxon-name><tp:taxon-name-part taxon-name-part-type="genus" reg="Peradon">P.</tp:taxon-name-part> <tp:taxon-name-part taxon-name-part-type="species" reg="aureus">aureus</tp:taxon-name-part></tp:taxon-name></italic> male holotype.</p></caption><graphic xmlns:xlink="http://www.w3.org/1999/xlink" xlink:href="zookeys-896-001-g005.jpg" position="float" orientation="portrait" xlink:type="simple" id="oo_362275.jpg"><uri content-type="original_file" xlink:type="simple">https://binary.pensoft.net/fig/362275</uri></graphic></fig><fig id="F6" position="float" orientation="portrait"><object-id xmlns:xlink="http://www.w3.org/1999/xlink" content-type="doi" xlink:type="simple">10.3897/zookeys.896.36493.figures19-24</object-id><object-id xmlns:xlink="http://www.w3.org/1999/xlink" content-type="arpha" xlink:type="simple">5BDE359D-8587-5650-8473-21B9594D6673</object-id><label>Figures 19–24.</label><caption><p><bold>19, 20</bold> Head dorsal: <bold>19</bold><italic><tp:taxon-name><tp:taxon-name-part taxon-name-part-type="genus" reg="Peradon">Peradon</tp:taxon-name-part> <tp:taxon-name-part taxon-name-part-type="species" reg="aureoscutus">aureoscutus</tp:taxon-name-part></tp:taxon-name></italic> male holotype (HW = head width, VW = vertex width) <bold>20</bold><italic><tp:taxon-name><tp:taxon-name-part taxon-name-part-type="genus" reg="Peradon">P.</tp:taxon-name-part> <tp:taxon-name-part taxon-name-part-type="species" reg="aureus">aureus</tp:taxon-name-part></tp:taxon-name></italic> male Ecuador <named-content xmlns:xlink="http://www.w3.org/1999/xlink" content-type="dwc:institutional_code" xlink:type="simple">CNC</named-content><bold>21–24</bold> Tergite 2 dorsal: <bold>21</bold><italic><tp:taxon-name><tp:taxon-name-part taxon-name-part-type="genus" reg="Peradon">Peradon</tp:taxon-name-part> <tp:taxon-name-part taxon-name-part-type="species" reg="aureoscutus">aureoscutus</tp:taxon-name-part></tp:taxon-name></italic> male holotype <bold>22</bold><italic><tp:taxon-name><tp:taxon-name-part taxon-name-part-type="genus" reg="Peradon">P.</tp:taxon-name-part> <tp:taxon-name-part taxon-name-part-type="species" reg="aureus">aureus</tp:taxon-name-part></tp:taxon-name></italic> male Ecuador <named-content xmlns:xlink="http://www.w3.org/1999/xlink" content-type="dwc:institutional_code" xlink:type="simple">CNC</named-content><bold>23</bold><italic><tp:taxon-name><tp:taxon-name-part taxon-name-part-type="genus" reg="Peradon">P.</tp:taxon-name-part> <tp:taxon-name-part taxon-name-part-type="species" reg="trilinea">trilinea</tp:taxon-name-part></tp:taxon-name></italic> male holotype <bold>24</bold><italic><tp:taxon-name><tp:taxon-name-part taxon-name-part-type="genus" reg="Peradon">P.</tp:taxon-name-part> <tp:taxon-name-part taxon-name-part-type="species" reg="trivittatus">trivittatus</tp:taxon-name-part></tp:taxon-name></italic> male French Guiana <named-content xmlns:xlink="http://www.w3.org/1999/xlink" content-type="dwc:institutional_code" xlink:type="simple">RMNH</named-content>.</p></caption><graphic xmlns:xlink="http://www.w3.org/1999/xlink" xlink:href="zookeys-896-001-g006.jpg" position="float" orientation="portrait" xlink:type="simple" id="oo_362276.jpg"><uri content-type="original_file" xlink:type="simple">https://binary.pensoft.net/fig/362276</uri></graphic></fig><fig id="F7" position="float" orientation="portrait"><object-id xmlns:xlink="http://www.w3.org/1999/xlink" content-type="doi" xlink:type="simple">10.3897/zookeys.896.36493.figures25-27</object-id><object-id xmlns:xlink="http://www.w3.org/1999/xlink" content-type="arpha" xlink:type="simple">657A9E69-058A-5BD2-8A4D-28713FC6211E</object-id><label>Figures 25–27.</label><caption><p>Sternite 4 ventrolateral <bold>25</bold><italic><tp:taxon-name><tp:taxon-name-part taxon-name-part-type="genus" reg="Peradon">Peradon</tp:taxon-name-part> <tp:taxon-name-part taxon-name-part-type="species" reg="trilinea">trilinea</tp:taxon-name-part></tp:taxon-name></italic> male holotype (note anterior bulge) <bold>26</bold><italic><tp:taxon-name><tp:taxon-name-part taxon-name-part-type="genus" reg="Peradon">P.</tp:taxon-name-part> <tp:taxon-name-part taxon-name-part-type="species" reg="trivittatus">trivittatus</tp:taxon-name-part></tp:taxon-name></italic> male French Guiana <named-content xmlns:xlink="http://www.w3.org/1999/xlink" content-type="dwc:institutional_code" xlink:type="simple">RMNH</named-content><bold>27</bold><italic><tp:taxon-name><tp:taxon-name-part taxon-name-part-type="genus" reg="Peradon">Peradon</tp:taxon-name-part> <tp:taxon-name-part taxon-name-part-type="species" reg="trilinea">trilinea</tp:taxon-name-part></tp:taxon-name></italic> female, sternites in ventral view (note wide membranous part between sternites 3 and 4).</p></caption><graphic xmlns:xlink="http://www.w3.org/1999/xlink" xlink:href="zookeys-896-001-g007.jpg" position="float" orientation="portrait" xlink:type="simple" id="oo_362277.jpg"><uri content-type="original_file" xlink:type="simple">https://binary.pensoft.net/fig/362277</uri></graphic></fig><fig id="F19" position="float" orientation="portrait"><object-id xmlns:xlink="http://www.w3.org/1999/xlink" content-type="doi" xlink:type="simple">10.3897/zookeys.896.36493.figures97-104</object-id><object-id xmlns:xlink="http://www.w3.org/1999/xlink" content-type="arpha" xlink:type="simple">25614F21-2B9D-58C4-BE99-CD0217F77B55</object-id><label>Figures 97–104.</label><caption><p>Dorsal habitus of <italic><tp:taxon-name><tp:taxon-name-part taxon-name-part-type="genus" reg="Peradon">Peradon</tp:taxon-name-part></tp:taxon-name></italic> species (<italic><tp:taxon-name><tp:taxon-name-part taxon-name-part-type="genus" reg="Peradon"/><tp:taxon-name-part taxon-name-part-type="species" reg="trivittatus">trivittatus</tp:taxon-name-part></tp:taxon-name></italic> group) <bold>97</bold><italic><tp:taxon-name><tp:taxon-name-part taxon-name-part-type="genus" reg="Peradon">P.</tp:taxon-name-part> <tp:taxon-name-part taxon-name-part-type="species" reg="trivittatus">trivittatus</tp:taxon-name-part></tp:taxon-name></italic> ♂ Suriname <named-content xmlns:xlink="http://www.w3.org/1999/xlink" content-type="dwc:institutional_code" xlink:type="simple">RMNH</named-content><bold>98</bold><italic><tp:taxon-name><tp:taxon-name-part taxon-name-part-type="genus" reg="Peradon">P.</tp:taxon-name-part> <tp:taxon-name-part taxon-name-part-type="species" reg="trivittatus">trivittatus</tp:taxon-name-part></tp:taxon-name></italic> ♀ Suriname <named-content xmlns:xlink="http://www.w3.org/1999/xlink" content-type="dwc:institutional_code" xlink:type="simple">RMNH</named-content><bold>99</bold><italic><tp:taxon-name><tp:taxon-name-part taxon-name-part-type="genus" reg="Peradon">P.</tp:taxon-name-part> <tp:taxon-name-part taxon-name-part-type="species" reg="fenestratus">fenestratus</tp:taxon-name-part></tp:taxon-name></italic> ♀ Brazil <named-content xmlns:xlink="http://www.w3.org/1999/xlink" content-type="dwc:institutional_code" xlink:type="simple">INPA</named-content><bold>100</bold><italic><tp:taxon-name><tp:taxon-name-part taxon-name-part-type="genus" reg="Peradon">P.</tp:taxon-name-part> <tp:taxon-name-part taxon-name-part-type="species" reg="trilinea">trilinea</tp:taxon-name-part></tp:taxon-name></italic> ♂ holotype <bold>101</bold><italic><tp:taxon-name><tp:taxon-name-part taxon-name-part-type="genus" reg="Peradon">P.</tp:taxon-name-part> <tp:taxon-name-part taxon-name-part-type="species" reg="trilinea">trilinea</tp:taxon-name-part></tp:taxon-name></italic> ♀ Peru <named-content xmlns:xlink="http://www.w3.org/1999/xlink" content-type="dwc:institutional_code" xlink:type="simple">NHMUK</named-content><bold>102</bold><italic><tp:taxon-name><tp:taxon-name-part taxon-name-part-type="genus" reg="Peradon">P.</tp:taxon-name-part> <tp:taxon-name-part taxon-name-part-type="species" reg="aureus">aureus</tp:taxon-name-part></tp:taxon-name></italic> ♀ holotype <bold>103</bold><italic><tp:taxon-name><tp:taxon-name-part taxon-name-part-type="genus" reg="Peradon">P.</tp:taxon-name-part> <tp:taxon-name-part taxon-name-part-type="species" reg="aureus">aureus</tp:taxon-name-part></tp:taxon-name></italic> ♂ Ecuador <named-content xmlns:xlink="http://www.w3.org/1999/xlink" content-type="dwc:institutional_code" xlink:type="simple">CNC</named-content><bold>104</bold><italic><tp:taxon-name><tp:taxon-name-part taxon-name-part-type="genus" reg="Peradon">P.</tp:taxon-name-part> <tp:taxon-name-part taxon-name-part-type="species" reg="aureoscutus">aureoscutus</tp:taxon-name-part></tp:taxon-name></italic> ♂ holotype. Scale bar: 10 mm.</p></caption><graphic xmlns:xlink="http://www.w3.org/1999/xlink" xlink:href="zookeys-896-001-g019.jpg" position="float" orientation="portrait" xlink:type="simple" id="oo_362289.jpg"><uri content-type="original_file" xlink:type="simple">https://binary.pensoft.net/fig/362289</uri></graphic></fig><fig id="F43" position="float" orientation="portrait"><object-id xmlns:xlink="http://www.w3.org/1999/xlink" content-type="doi" xlink:type="simple">10.3897/zookeys.896.36493.figures252-254</object-id><object-id xmlns:xlink="http://www.w3.org/1999/xlink" content-type="arpha" xlink:type="simple">0115072B-35AD-5C57-91FE-C9AAA86A5261</object-id><label>Figures 252–255.</label><caption><p><bold>252–254</bold><italic><tp:taxon-name><tp:taxon-name-part taxon-name-part-type="genus" reg="Peradon">Peradon</tp:taxon-name-part> <tp:taxon-name-part taxon-name-part-type="species" reg="trilinea">trilinea</tp:taxon-name-part></tp:taxon-name></italic> male, holotype: <bold>252</bold> habitus lateral <bold>253</bold> head frontal <bold>254</bold> head lateral <bold>255</bold><italic><tp:taxon-name><tp:taxon-name-part taxon-name-part-type="genus" reg="Peradon">Peradon</tp:taxon-name-part> <tp:taxon-name-part taxon-name-part-type="species" reg="trivittatus">trivittatus</tp:taxon-name-part></tp:taxon-name></italic> male holotype: habitus dorsal.</p></caption><graphic xmlns:xlink="http://www.w3.org/1999/xlink" xlink:href="zookeys-896-001-g046.jpg" position="float" orientation="portrait" xlink:type="simple" id="oo_362313.jpg"><uri content-type="original_file" xlink:type="simple">https://binary.pensoft.net/fig/362313</uri></graphic></fig><fig id="F44" position="float" orientation="portrait"><object-id xmlns:xlink="http://www.w3.org/1999/xlink" content-type="doi" xlink:type="simple">10.3897/zookeys.896.36493.figures256-261</object-id><object-id xmlns:xlink="http://www.w3.org/1999/xlink" content-type="arpha" xlink:type="simple">C4675E85-9B9B-5C00-B33D-D3C7BBBF7B07</object-id><label>Figures 256–261.</label><caption><p>Male genitalia of <italic><tp:taxon-name><tp:taxon-name-part taxon-name-part-type="genus" reg="Peradon">Peradon</tp:taxon-name-part></tp:taxon-name></italic> species <bold>256</bold><italic><tp:taxon-name><tp:taxon-name-part taxon-name-part-type="genus" reg="Peradon">P.</tp:taxon-name-part> <tp:taxon-name-part taxon-name-part-type="species" reg="fenestratus">fenestratus</tp:taxon-name-part></tp:taxon-name></italic> French Guyana <named-content xmlns:xlink="http://www.w3.org/1999/xlink" content-type="dwc:institutional_code" xlink:type="simple">MNHN</named-content><bold>257</bold><italic><tp:taxon-name><tp:taxon-name-part taxon-name-part-type="genus" reg="Peradon">P.</tp:taxon-name-part> <tp:taxon-name-part taxon-name-part-type="species" reg="aureoscutus">aureoscutus</tp:taxon-name-part></tp:taxon-name></italic> holotype <bold>258</bold><italic><tp:taxon-name><tp:taxon-name-part taxon-name-part-type="genus" reg="Peradon">P.</tp:taxon-name-part> <tp:taxon-name-part taxon-name-part-type="species" reg="aureus">aureus</tp:taxon-name-part></tp:taxon-name></italic> Ecuador <named-content xmlns:xlink="http://www.w3.org/1999/xlink" content-type="dwc:institutional_code" xlink:type="simple">CNC</named-content><bold>259</bold><italic><tp:taxon-name><tp:taxon-name-part taxon-name-part-type="genus" reg="Peradon">P.</tp:taxon-name-part> <tp:taxon-name-part taxon-name-part-type="species" reg="trilinea">trilinea</tp:taxon-name-part></tp:taxon-name></italic> holotype <bold>260</bold><italic><tp:taxon-name><tp:taxon-name-part taxon-name-part-type="genus" reg="Peradon">P.</tp:taxon-name-part> <tp:taxon-name-part taxon-name-part-type="species" reg="trivittatus">trivittatus</tp:taxon-name-part></tp:taxon-name></italic> Suriname <named-content xmlns:xlink="http://www.w3.org/1999/xlink" content-type="dwc:institutional_code" xlink:type="simple">RMNH</named-content><bold>261</bold><italic><tp:taxon-name><tp:taxon-name-part taxon-name-part-type="genus" reg="Peradon">P.</tp:taxon-name-part> <tp:taxon-name-part taxon-name-part-type="species" reg="hermetia">hermetia</tp:taxon-name-part></tp:taxon-name></italic> holotype.</p></caption><graphic xmlns:xlink="http://www.w3.org/1999/xlink" xlink:href="zookeys-896-001-g047.jpg" position="float" orientation="portrait" xlink:type="simple" id="oo_362314.jpg"><uri content-type="original_file" xlink:type="simple">https://binary.pensoft.net/fig/362314</uri></graphic></fig></tp:treatment-sec><ref-list><ref id="B29"><mixed-citation xmlns:xlink="http://www.w3.org/1999/xlink" xlink:type="simple"><person-group><name name-style="western"><surname>Thompson</surname><given-names>FC</given-names></name><name name-style="western"><surname>Vockeroth</surname><given-names>JR</given-names></name><name name-style="western"><surname>Sedman</surname><given-names>YS</given-names></name></person-group> (<year>1976</year>) <article-title>Family <tp:taxon-name><tp:taxon-name-part taxon-name-part-type="family">Syrphidae</tp:taxon-name-part></tp:taxon-name>.</article-title><source>A catalogue of the <tp:taxon-name><tp:taxon-name-part taxon-name-part-type="order">Diptera</tp:taxon-name-part></tp:taxon-name> of the Americas south of the United States</source><volume>46</volume>: <fpage>1</fpage>–<lpage>195</lpage>. <ext-link xlink:type="simple" ext-link-type="doi" xlink:href="10.5962/bhl.title.49898">https://doi.org/10.5962/bhl.title.49898</ext-link></mixed-citation></ref><ref id="B25"><mixed-citation xmlns:xlink="http://www.w3.org/1999/xlink" xlink:type="simple"><person-group><name name-style="western"><surname>Reemer</surname><given-names>M</given-names></name><name name-style="western"><surname>Ståhls</surname><given-names>G</given-names></name></person-group> (<year>2013a</year>) <article-title>Generic revision and species classification of the <tp:taxon-name><tp:taxon-name-part taxon-name-part-type="subfamily">Microdontinae</tp:taxon-name-part></tp:taxon-name> (<tp:taxon-name><tp:taxon-name-part taxon-name-part-type="order">Diptera</tp:taxon-name-part></tp:taxon-name>, <tp:taxon-name><tp:taxon-name-part taxon-name-part-type="family">Syrphidae</tp:taxon-name-part></tp:taxon-name>).</article-title><source>ZooKeys</source><volume>288</volume>: <fpage>1</fpage>–<lpage>213</lpage>. <ext-link xlink:type="simple" ext-link-type="doi" xlink:href="10.3897/zookeys.288.4095">https://doi.org/10.3897/zookeys.288.4095</ext-link></mixed-citation></ref></ref-list></tp:taxon-treatment>
